# Supplementary material for: Proteomics of appetite-regulating system influenced by menstrual cycle and intensive exercise in female athletes: a pilot study
Source: Sci Rep. 2024 Feb 20;14:4188. doi: 10.1038/s41598-024-54572-1 (PMC10879539; doi:10.1038/s41598-024-54572-1)
Supplement: Supplementary file 8 — Supplementary Information 8. [file 41598_2024_54572_MOESM8_ESM.xlsx]

## Sheet: Original Data
ID	02F_0	02F_30	02F_60	02F_105	02F_150	02L_0	02L_30	02L_60	02L_105	02L_150	03F_0	03F_30	03F_60	03F_105	03F_150	03L_0	03L_30	03L_60	03L_105	03L_150	05F_0	05F_30	05F_60	05F_105	05F_150	05L_0	05L_30	05L_60	05L_105	05L_150	06F_0	06F_30	06F_60	06F_105	06F_150	06L_0	06L_30	06L_60	06L_105	06L_150	10F_0	10F_30	10F_60	10F_105	10F_150	10L_0	10L_30	10L_60	10L_105
Exercise	0	30	60	105	150	0	30	60	105	150	0	30	60	105	150	0	30	60	105	150	0	30	60	105	150	0	30	60	105	150	0	30	60	105	150	0	30	60	105	150	0	30	60	105	150	0	30	60	105
Phase	Foll	Foll	Foll	Foll	Foll	Lute	Lute	Lute	Lute	Lute	Foll	Foll	Foll	Foll	Foll	Lute	Lute	Lute	Lute	Lute	Foll	Foll	Foll	Foll	Foll	Lute	Lute	Lute	Lute	Lute	Foll	Foll	Foll	Foll	Foll	Lute	Lute	Lute	Lute	Lute	Foll	Foll	Foll	Foll	Foll	Lute	Lute	Lute	Lute
Indv.	S02	S02	S02	S02	S02	S02	S02	S02	S02	S02	S03	S03	S03	S03	S03	S03	S03	S03	S03	S03	S05	S05	S05	S05	S05	S05	S05	S05	S05	S05	S06	S06	S06	S06	S06	S06	S06	S06	S06	S06	S10	S10	S10	S10	S10	S10	S10	S10	S10
Subject_Hungty	54.5	50	67	52	75	18	48.5	41.5	66	56	62	70	81	86	88	77	67	75	84	88	70	27.5	10.5	72.5	88	64	71	32	86	90	82.5	65.5	70	84	89	80.5	52	76.5	88	87	62.5	83.5	89	92.5	93.5	81	83	85.5	93
Subject_Full	18	22	25	51	30	78	23	19	26.5	13.5	29	30	16	11	10	18	31	19.5	10	7	7	61	62.5	20.5	7	6	7	68	12	14	12.5	28	21	14	12	13	46	21.5	12	12	37.5	23.5	12.5	8.5	8.5	18	20	8	10
Estradiol (pg/mL)	10	14	15	10	11	146	178	192	138	129	10	11	15	10	10	313	365	382	286	251	15	21	21	18	22	116	147	153	113	113	10	15	20	15	10	227	294	361	225	208	23	32	29	24	27	349	343	365	315
Progesterone (ng/mL)	0.5	0.4	0.4	0.3	0.9	7.8	10.2	10.8	8.6	6.8	0.3	0.3	0.3	0.2	0.3	7.4	8.2	8	6.6	6.3	0.1	0.1	0.1	0.1	0.1	12.4	17.3	19.8	13.9	13.4	0.5	0.4	0.4	0.4	0.4	13.4	12.2	12.6	8.5	8.3	0.3	0.3	0.3	0.2	0.2	16.4	17.9	18.6	15.6
Acylated ghrelin (fmol/mL)	4.03	8.59	7.84	12.5	12	9.08	8.93	12.2	12.8	8.46	12.6	11.7	14.9	12.3	11.6	12.5	10.8	12.4	12.7	13.6	22.9	14.1	17	35	34.1	7.43	4.77	22	19.7	29.4	21.4	13.3	18	28.3	22.1	29.4	16.9	21.2	31.5	20.5	19.4	16.7	8.56	14.9	16	14.4	18.2	26.7	24.5
Total PYY (ng/mL)	1.151	1.542	1.385	1.282	1.262	1.406	1.698	1.553	1.393	1.366	0.374	0.449	0.43	0.337	0.358	0.308	0.347	0.375	0.363	0.37	0.23	0.234	0.212	0.253	0.253	0.185	0.223	0.288	0.236	0.26	0.588	0.746	0.691	0.649	0.591	0.556	0.75	0.73	0.589	0.586	0.635	0.61	0.535	0.516	0.548	0.586	0.685	0.633	0.54
240	0.0624231	0.0869622	0.047479	0.0480836	0.0509025	0.0502013	0.178296	0.0406371	0.0872818	0.126756	0.055358	0.0862645	0.0561414	0.0642922	0.0414336	0.0780525	0.0758964	0.0920582	0.0604449	0.0585587	0.107876	0.0920983	0.104756	0.076213	0.0423519	0.100938	0.099877	0.0949931	0.158959	0.173227	0.127414	0.065932	0.171231	0.116674	0.0639111	0.260452	0.0865809	0.0415417	0.0901319	0.378861	0.125736	0.142921	0.0446216	0.0979004	0.118388	0.047416	0.14304	0.0910596	0.0675314
241	0.0652503	0.0407576	0.0299359	0.00872737	0.0427598	0.0785548	0.112104	0.0259396	0.125365	0.0947484	0.0400028	0.0273378	0.0339259	0.0166416	0.0249392	0.0973235	0.111628	0.0467304	0.0285922	0.0277874	0.0251345	0.0818855	0.125154	0.0768146	0.0548568	0.0545741	0.146094	0.123416	0.0947285	0.222813	0.0798878	0.17316	0.227986	0.018487	0.10866	0.0919808	0.0206293	0.0158564	0.148306	0.119678	0.0944743	0.0650476	0.0383594	0.0265634	0.0639859	0.0131973	0.0435347	0.0378652	0.0102909
242	0.0456032	0.0585148	0.0242205	0.0250758	0.0383287	0.0373473	0.111242	0.0196959	0.064949	0.0810803	0.0446514	0.0583761	0.0395561	0.0260876	0.0272322	0.065243	0.0613769	0.0539512	0.0413188	0.0443789	0.0645812	0.0568733	0.0847624	0.0560585	0.0224315	0.0637065	0.0770768	0.0524707	0.1485	0.129041	0.105122	0.0629342	0.0989175	0.0869341	0.0520537	0.18675	0.0545886	0.0194424	0.0663972	0.102647	0.0969328	0.0689501	0.0356711	0.100077	0.0824667	0.0286385	0.116449	0.0987494	0.0425465
243	0.0234676	0.0596889	0.0218714	0.00792357	0.0377414	0.0366062	0.0688327	0.0192246	0.0414468	0.0329857	0.036186	0.0481509	0.0389213	0.0195051	0.02221	0.0550318	0.0513044	0.0599679	0.0181382	0.0400833	0.102824	0.0722665	0.0849682	0.036226	0.0202406	0.0640103	0.141731	0.104626	0.09824	0.0878953	0.0821602	0.132785	0.117426	0.109913	0.0378614	0.113677	0.0322484	0.0233973	0.0712477	0.0817457	0.0811303	0.087624	0.041456	0.0420554	0.0817905	0.0234777	0.0656305	0.034442	0.0301854
244	0.00890176	0.0107679	0.00501844	0.00545324	0.0103311	0.015682	0.0349845	0.010713	0.0134826	0.0162174	0.0141513	0.0108645	0.0112949	0.00844931	0.0294838	0.0271274	0.0299566	0.00720557	0.00555204	0.00795515	0.00874819	0.00920454	0.0451111	0.00208816	0.00863836	0.0287992	0.0439804	0.0218838	0.0147628	0.0329304	0.0132335	0.0315148	0.0333416	0.00754718	0.0356899	0.0252498	0.0245086	0.00588368	0.0145832	0.0243186	0.0265235	0.000711549	0.0243682	0.00906838	0.0196265	0.00379401	0.0172482	0.00379604	0.0063456
245	0.0647346	0.0542688	0.0261673	0.0289991	0.0510627	0.069558	0.152968	0.0393189	0.117217	0.156142	0.0552521	0.0563222	0.0670876	0.0610132	0.0992737	0.193765	0.146735	0.0652349	0.0419758	0.0481534	0.0480326	0.0702833	0.242112	0.0896447	0.0562274	0.147362	0.202761	0.0792907	0.0992454	0.267682	0.085266	0.131712	0.185935	0.0843715	0.168234	0.155118	0.036099	0.0580629	0.0844881	0.187476	0.12127	0.123339	0.0949862	0.0843042	0.152059	0.0383573	0.0957735	0.0188257	0.0427617
246	0.0748426	0.0551866	0.024596	0.0325161	0.0452164	0.0377848	0.128603	0.0390761	0.0571344	0.141986	0.0486275	0.0600599	0.0423997	0.0199123	0.114398	0.0990673	0.133136	0.0312277	0.0277463	0.0458812	0.0317085	0.0563593	0.211352	0.0564617	0.0386542	0.0937869	0.10677	0.072152	0.0759769	0.180635	0.0408198	0.128023	0.131236	0.0281913	0.134728	0.112132	0.0419828	0.0164511	0.0534144	0.103819	0.255422	0.127735	0.0660009	0.0484207	0.0950035	0.014996	0.0713296	0.0246722	0.0234165
247	0.0246391	0.0759527	0.0421375	0.0137168	0.0476763	0.0630292	0.125782	0.0195871	0.0400271	0.0283039	0.0341781	0.0797329	0.0424761	0.0399061	0.021227	0.0669393	0.0529989	0.0514965	0.0171701	0.0314562	0.085328	0.0655241	0.0804242	0.0717494	0.0221206	0.0836272	0.137883	0.103299	0.159136	0.136568	0.0935898	0.130346	0.161041	0.144281	0.0632918	0.159121	0.0318679	0.0283601	0.0792247	0.11637	0.120593	0.0813258	0.0420703	0.0622272	0.0993513	0.022973	0.0628704	0.0352001	0.034083
248	0.0196623	0.0321755	0.0240575	0.0148013	0.0264283	0.0256687	0.0548098	0.00846825	0.0312455	0.0298301	0.0275427	0.0443891	0.0195505	0.0161105	0.0184466	0.0447749	0.0379572	0.0231332	0.0241364	0.0227271	0.0252599	0.0256543	0.0474585	0.0269524	0.0176326	0.0598944	0.0576438	0.0316336	0.0383947	0.0503232	0.038667	0.0729137	0.103696	0.0204278	0.0406969	0.0621241	0.0267936	0.00759126	0.0332346	0.0519598	0.0881937	0.118309	0.0385646	0.0182427	0.059122	0.0146434	0.0174897	0.0175824	0.0145303
249	0.0464853	0.0490431	0.0305825	0.0150692	0.0396176	0.0278297	0.110527	0.0123392	0.029092	0.0450579	0.0367468	0.0413383	0.0319291	0.022289	0.02718	0.0367067	0.0430915	0.0386239	0.0196111	0.0451448	0.0552751	0.037273	0.0940792	0.0351821	0.0245614	0.0503806	0.072663	0.0343148	0.036059	0.0545713	0.052547	0.106384	0.104311	0.0612699	0.0491189	0.0800483	0.0353465	0.0120133	0.0434002	0.102865	0.0950027	0.102805	0.0426368	0.0599233	0.0741767	0.0119068	0.102102	0.0268935	0.01745
250	0.0160025	0.0611364	0.0320947	0.01817	0.0621337	0.0217278	0.114364	0.00820116	0.0394646	0.0439833	0.0450668	0.0747362	0.0694553	0.0365906	0.0203887	0.0555143	0.0449202	0.0293438	0.033662	0.0251938	0.0669912	0.0479971	0.0721709	0.0356024	0.0176001	0.0663385	0.0314716	0.0268302	0.0567563	0.0557992	0.0435506	0.0502433	0.0633217	0.0303874	0.044861	0.114896	0.035487	0.0140946	0.0462865	0.0866705	0.118132	0.0704763	0.123898	0.038658	0.153851	0.0228571	0.0410224	0.0515268	0.0217539
251	0.0201784	0.0201873	0.0169176	0.0122355	0.0214712	0.023601	0.0615065	0.00945368	0.0271143	0.0260982	0.0177393	0.0253901	0.0228066	0.0104532	0.00959428	0.0192875	0.0202018	0.0204813	0.0195455	0.0191323	0.0306619	0.0216971	0.0340331	0.0228257	0.00751627	0.0565838	0.0398067	0.0362461	0.0440954	0.0330144	0.0249764	0.0774388	0.0541384	0.0309562	0.0242681	0.0488121	0.0244683	0.0106726	0.0232958	0.0480546	0.0639154	0.0337454	0.0302578	0.0193623	0.0407795	0.011287	0.0341628	0.0170618	0.0140312
252	0.018588	0.0913137	0.0502629	0.0446871	0.0640904	0.0398431	0.173909	0.019938	0.101983	0.111054	0.071669	0.103806	0.0965221	0.0572656	0.0254374	0.0645637	0.0331121	0.0476486	0.0589984	0.0835287	0.0808973	0.0581873	0.117872	0.0505784	0.0272357	0.0500347	0.0710448	0.0393401	0.191203	0.0932638	0.0685642	0.0716161	0.102566	0.0669176	0.084762	0.160558	0.0805491	0.0256433	0.0547129	0.219393	0.144432	0.0568489	0.0795605	0.0493647	0.120775	0.0773151	0.0891775	0.0755628	0.0469361
253	0.00688045	0.115377	0.0494466	0.0327576	0.0454169	0.0205474	0.126406	0.00980731	0.0694053	0.0699639	0.0408785	0.0718593	0.0238242	0.0328244	0.016091	0.0404424	0.0309206	0.0476127	0.0359693	0.0514007	0.0682494	0.0425643	0.2534	0.0875748	0.0205926	0.0639748	0.0183937	0.0446137	0.095495	0.0832386	0.0523076	0.0749371	0.0502344	0.0352692	0.0655525	0.159072	0.0507537	0.0163967	0.0250567	0.12072	0.132967	0.0480204	0.0566498	0.0506326	0.0742008	0.0424117	0.0827011	0.0596555	0.0290751
254	0.0860297	0.166562	0.0898381	0.0556946	0.0923842	0.166699	0.209283	0.109379	0.162119	0.0915158	0.160696	0.173468	0.129637	0.115814	0.0986837	0.217977	0.297044	0.152972	0.180227	0.0837212	0.277752	0.187111	0.365968	0.32281	0.12602	0.273623	0.285826	0.266903	0.412864	0.625645	0.117874	0.327321	0.641492	0.457781	0.219579	0.496204	0.0825867	0.0672096	0.3818	0.372178	0.419047	0.237987	0.214839	0.0767748	0.381508	0.189767	0.104259	0.189276	0.119733
255	0.0974009	0.0864753	0.0848351	0.040224	0.0711365	0.33687	0.25096	0.42712	0.49376	0.142996	0.384606	0.113449	0.331639	0.243303	0.426726	0.279849	0.411326	0.606725	0.183354	0.42894	0.537687	0.160523	0.267012	0.350699	0.764704	0.484959	0.591872	0.664621	0.749655	0.33316	0.163978	0.212555	0.340017	0.512964	0.398772	0.402307	0.0330617	0.485306	0.52057	0.407658	0.334709	0.251542	0.367909	0.33194	0.386199	0.864446	0.30164	0.517192	0.22012
256	0.00265025	0.00371381	0.00597728	0.00183491	0.0047759	0.00680056	0.00821366	0.00846881	0.0100559	0.0166926	0.00525037	0.00353353	0.00570347	0.00922192	0.00344051	0.00555194	0.00808079	0.00351151	0.0109114	0.00352104	0.0112794	0.00334645	0.0110815	0.0147914	0.00628235	0.019137	0.0109041	0.0189162	0.0165968	0.409464	0.00398184	0.00642523	0.0149549	0.0208679	0.00404316	0.0214688	0.00278155	0.0168372	0.011292	0.016405	0.0122224	0.00195208	0.00369361	0.00287842	0.0107265	0.0168551	0.00270812	0.00834057	0.00619288
257	0.0263898	0.0483314	0.034331	0.0209901	0.0408386	0.0370319	0.105373	0.0107643	0.0647398	0.0545171	0.0378352	0.0523829	0.0289197	0.0289981	0.026739	0.0562891	0.0510678	0.037434	0.0399397	0.0603211	0.0306347	0.0319448	0.0590427	0.0391112	0.0319042	0.144631	0.0675598	0.0416799	0.0779027	0.0653842	0.0381591	0.0793045	0.12247	0.0335238	0.0432248	0.0856545	0.0506421	0.0185472	0.060082	0.0956012	0.102263	0.115939	0.037552	0.0341028	0.0764356	0.0326749	0.0421121	0.0325833	0.0251645
258	0.0450926	0.080178	0.0559723	0.0279557	0.0392333	0.103001	0.108611	0.0321794	0.0878206	0.0634471	0.34095	0.102862	0.21534	0.158295	0.212139	0.208911	0.212074	0.166164	0.0775644	0.190859	0.170741	0.103431	0.45612	0.274556	0.0667811	0.340926	0.165306	0.255853	0.194783	0.227382	0.111734	0.22877	0.240884	0.272535	0.217161	0.465213	0.273284	0.30231	0.0747658	0.241505	0.193525	0.211803	0.206512	0.0960621	0.28764	0.329215	0.188208	0.251611	0.0451612
259	0.00369729	0.0087126	0.00422019	0.0058136	0.00263831	0.00429759	0.0171452	0.00152476	0.0553788	0.0711504	0.00301434	0.00248976	0.00325319	0.00438529	0.00338047	0.00369423	0.00328953	0.011749	0.0181352	0.0160826	0.00664289	0.0187091	0.0656607	0.0150903	0.00195004	0.0142427	0.00342401	0.00618938	0.00542589	0.00843764	0.0086619	0.0119727	0.00750141	0.00440208	0.00873503	0.0130386	0.034025	0.00386113	0.00360037	0.00832506	0.0237372	0.0112331	0.00423333	0.0124331	0.00831243	0.0369976	0.0309691	0.00333015	0.0159296
260	0.0144727	0.00297487	0.00228461	0.00892877	0.00430699	0.00102223	0.00343528	0.00200477	0.00413563	0.010553	0.00630319	0.00997893	0.00219552	0.00463052	0.00259497	0.00120291	0.00157756	0.00719021	0.00251802	0.00718372	0.00115967	0.0113185	0.0309204	0.00451384	0.000956718	0.0383604	0.00638188	0.00241788	0.00180169	0.00286098	0.00389578	0.0018349	0.00102193	0.00185927	0.00211658	0.00491762	0.0138919	0.00265205	0.00165122	0.00395591	0.00339817	0.00540229	0.00428216	0.00917308	0.00277144	0.00287857	0.00516456	0.00686442	0.00281256
261	2.30426	1.86758	1.90344	4.07798	2.07306	0.934631	3.04622	1.30231	1.34533	1.44863	0.941491	0.902834	1.03527	1.00247	1.03432	0.813764	0.80238	1.59978	1.09884	1.71643	0.455432	1.5158	1.07643	0.762408	0.881206	0.925752	0.888748	0.833435	0.962735	0.579167	1.39255	0.816189	0.801038	0.533187	0.896239	0.859982	1.31257	0.755521	0.649576	0.583697	0.847366	0.771549	0.843068	1.6858	0.652528	0.386287	1.47819	1.07611	1.09122
262	0.04964	0.0101173	0.0221726	0.0274673	0.0155529	0.0232983	0.0360132	0.0114563	0.0289628	0.039452	0.0284076	0.0283611	0.0434882	0.0242974	0.0291309	0.0209812	0.0143632	0.0696562	0.0235382	0.0654099	0.814999	0.0897125	0.532529	0.179539	0.0156271	0.0633725	0.0252833	0.0361027	0.0235744	0.0701966	0.0674791	0.0237408	0.0587479	0.0130604	0.0713787	0.133229	0.0179913	0.023574	0.04729	0.0170096	0.073861	0.0356898	0.0245952	0.082085	0.0238214	0.255826	0.145399	0.0573508	0.0269961
263	0.0577012	0.0446811	0.0917405	0.130842	0.126211	0.0341551	0.0740164	0.0974114	0.121244	0.158867	0.27502	0.313603	0.0561941	0.319277	0.0578924	0.0306507	0.0346854	0.0643011	0.0327567	0.0432974	0.0313845	0.0370099	0.186893	0.0704233	0.0330794	0.0385616	0.122759	0.0227252	0.0393803	0.11999	0.0284685	0.0497074	0.0306532	0.0699914	0.0305008	0.0667664	0.0532154	0.0748105	0.10674	0.208044	0.150649	0.0453213	0.0523877	0.0702797	0.0298946	0.0234885	0.0701614	0.0806086	0.0692329
264	2.01794	1.83712	3.07799	4.05099	3.68177	1.43754	4.91599	1.42178	1.69984	2.01679	1.4378	1.27791	1.27375	1.51143	1.43934	1.23333	1.36408	1.05378	1.5053	1.15041	0.492018	0.794737	0.800125	0.584012	1.42365	1.23451	1.48274	1.59664	1.45866	1.62695	0.874019	1.43611	1.39428	1.33417	1.53562	0.69511	1.68061	1.18259	1.11029	1.41871	1.67158	1.26745	1.23781	1.14109	1.20738	0.488062	0.908519	0.738329	1.10474
265	0.488508	0.478272	0.355229	0.945233	0.298552	0.185368	0.392402	0.179928	0.193044	0.274472	0.16307	0.164873	0.18966	0.213181	0.194671	0.178422	0.158761	0.450612	0.28438	0.464173	0.076145	0.518262	0.447378	0.393979	0.172906	0.135013	0.138313	0.14157	0.155527	0.149658	0.393879	0.148253	0.165991	0.0990276	0.202779	0.287611	0.259638	0.118377	0.219581	0.152317	0.123865	0.221262	0.181267	0.41219	0.131211	0.102163	0.436615	0.542115	0.259891
266	0.106114	0.0726821	0.0785042	0.177685	0.0442439	0.0325261	0.0822858	0.0306585	0.036804	0.0609903	0.0382833	0.0398538	0.0429821	0.0359937	0.0465195	0.030269	0.0339696	0.141669	0.0538876	0.129494	0.100192	0.141206	0.437879	0.16659	0.0401388	0.0374819	0.0300917	0.050261	0.030137	0.0536416	0.103047	0.0471331	0.0371333	0.0148104	0.0397077	0.153307	0.0448361	0.028578	0.060376	0.0338641	0.0388373	0.0416377	0.0203493	0.102946	0.0364586	0.0726996	0.19444	0.167249	0.0432937
268	0.185293	0.0172505	0.0159962	0.0665801	0.0302234	0.00715737	0.0301887	0.014566	0.038382	0.129498	0.0379473	0.0489304	0.0119022	0.0208357	0.0138964	0.0173692	0.0109747	0.0522871	0.019196	0.0567331	0.0147021	0.0938868	0.243785	0.0738819	0.00799838	0.267345	0.0418412	0.0231996	0.0248885	0.0285518	0.0489926	0.0182563	0.0151492	0.0165522	0.0275673	0.0378761	0.026334	0.0193658	0.0108113	0.0314076	0.0517179	0.0270159	0.0337851	0.104688	0.0171056	0.00621491	0.120611	0.0278997	0.0156999
269	0.0939039	0.0571663	0.0698697	0.221704	0.0993079	0.0511188	0.144737	0.170516	0.131947	0.172841	0.140212	0.147113	0.05003	0.117444	0.0529354	0.0868122	0.100109	0.0703021	0.0502573	0.104646	0.048073	0.0656372	0.218578	0.0555838	0.0300439	0.157628	0.382647	0.0334702	0.0943186	0.23469	0.0337091	0.101304	0.0729027	0.156365	0.0454867	0.0623332	0.060976	0.0452497	0.242383	0.269533	0.14887	0.0848666	0.0526222	0.116367	0.0602113	0.0167824	0.101586	0.0663906	0.0598905
276	0.0551608	0.0129615	0.0290063	0.0357347	0.0246903	0.0330188	0.0347323	0.0206922	0.0518324	0.0481714	0.0594145	0.0354914	0.0516927	0.0484342	0.0575801	0.0343134	0.0459212	0.0699029	0.0343183	0.0945324	0.582047	0.0932592	0.472096	0.167376	0.0192712	0.111804	0.0401031	0.048191	0.0237274	0.0872269	0.0731643	0.0475649	0.0459475	0.0181651	0.0676269	0.128425	0.0174523	0.0258851	0.0467809	0.030065	0.0799002	0.042392	0.0746703	0.122669	0.0555255	0.206898	0.123988	0.0776796	0.0259719
277	0.0545544	0.104151	0.0836186	0.245121	0.0889682	0.0274868	0.0363301	0.0447776	0.0430689	0.114276	0.131241	0.0926598	0.1694	0.158822	0.0973066	0.0862419	0.102252	0.140991	0.0643027	0.185284	0.074042	0.0850903	0.298791	0.119455	0.0384912	0.102938	0.065886	0.092036	0.0816475	0.19588	0.043213	0.0585601	0.0433762	0.045931	0.115947	0.0899139	0.048573	0.0806564	0.0534216	0.0910624	0.0372907	0.0839655	0.0858843	0.140115	0.0844946	0.0945659	0.0554699	0.104063	0.0554544
280	0.00191677	0.00060285	0.000547833	0.000781339	0.000659146	0.000697083	0.0401279	0.000261532	0.00266505	0.00500363	0.000678518	0.000412991	0.000709692	0.00101738	0.000594243	0.00121056	0.000708157	0.00489379	0.000476274	0.00894101	0.00100602	0.00278462	0.0101732	0.00305165	0.000353826	0.000752504	0.00874716	0.000514331	0.000550546	0.00202223	0.00720641	0.00139271	0.00112165	0.000777581	0.000983102	0.000718209	0.000972998	0.000829227	0.000528661	0.00174308	0.00353525	0.00227831	0.000874249	0.00701767	0.00362572	0.000632833	0.00312539	0.000844681	0.000505445
281	0.0019832	0.000403034	0.000311134	0.000253265	0.000710567	0.000574008	0.00182631	0.000298761	0.00328754	0.00194545	0.00082706	0.00027285	0.000587995	0.000348155	0.000312033	0.000662061	0.00080639	0.00141761	0.000509152	0.00213377	0.00094824	0.00115964	0.00354498	0.000570064	0.000256717	0.000832856	0.000488297	0.00124294	0.000654296	0.00219323	0.000233197	0.00059444	0.000535544	0.000225288	0.00199461	0.00158	0.000690318	0.000185371	0.000201309	0.000978983	0.0523037	0.00299287	0.0017113	0.00190935	0.000698042	0.00106747	0.000929952	0.000364563	0.00025673
282	0.00255642	0.00199672	0.00102783	0.00254245	0.00282682	0.0019157	0.00426549	0.00102673	0.0143238	0.00430652	0.0128431	0.034553	0.00155207	0.000687252	0.00211654	0.00361315	0.0019269	0.0123736	0.00126215	0.0129254	0.00319856	0.0158705	0.00292925	0.00156079	0.000319337	0.00245175	0.00403917	0.00206826	0.00213903	0.00681037	0.0109826	0.012061	0.00259542	0.0011014	0.00195132	0.00244273	0.00131816	0.000922068	0.00306319	0.00312436	0.00552634	0.0039297	0.00242584	0.00609081	0.00175234	0.00213648	0.0219016	0.0019306	0.00100226
283	0.00397005	0.0058453	0.00490192	0.00284809	0.00487343	0.0097399	0.0173832	0.00265228	0.0183179	0.019685	0.0551154	0.0280477	0.102152	0.017318	0.015183	0.14865	0.0766983	0.0585288	0.0154934	0.0219723	0.394503	0.0524392	0.0488427	0.0187137	0.00276033	0.168143	0.00712051	0.0157989	0.0118197	0.0125052	0.0249781	0.0198721	0.0128814	0.00497665	0.0258578	0.138996	0.00933041	0.0741149	0.0152673	0.0125416	0.0397046	0.0541254	0.0331208	0.0325158	0.043211	0.838409	0.18267	0.0562969	0.0132976
284	0.132688	0.187273	0.113048	0.149274	0.167854	0.0848173	0.0790845	0.108593	0.103824	0.101275	0.384411	0.323491	0.388379	0.324383	0.454931	0.420503	0.314444	0.252805	0.184606	0.295486	0.317584	0.160085	0.142532	0.161254	0.0496126	0.087571	0.0650478	0.0407048	0.0510218	0.0670157	0.363394	0.26158	0.269505	0.234688	0.296645	0.116705	0.124238	0.179595	0.163889	0.213346	0.116489	0.205944	0.156201	0.253397	0.200491	0.222897	0.144436	0.11746	0.133972
285	0.132312	0.202261	0.0994619	0.0428258	0.145274	0.0934984	0.108224	0.0792931	0.118698	0.0807221	0.34134	0.274331	0.280615	0.277055	0.444632	0.307368	0.256064	0.23934	0.154234	0.256424	0.236131	0.0764824	0.240137	0.152563	0.0997576	0.0566727	0.107182	0.043155	0.0492717	0.0528917	0.286243	0.256629	0.262512	0.215217	0.211439	0.112049	0.11641	0.128237	0.155496	0.125357	0.0868807	0.19053	0.13914	0.197877	0.177202	0.217022	0.108226	0.149357	0.134049
286	0.0557198	0.080466	0.0362181	0.0680888	0.0493752	0.0529605	0.0483058	0.0270723	0.0413378	0.0388326	0.178565	0.11782	0.192424	0.130243	0.228957	0.154045	0.153536	0.23814	0.129128	0.196112	0.0676424	0.126685	0.142963	0.143038	0.0558438	0.0321624	0.0485838	0.0178819	0.0226872	0.0316822	0.295235	0.114896	0.094996	0.0847029	0.161119	0.127622	0.0621121	0.0668928	0.0857563	0.0861934	0.0615943	0.0895436	0.0771805	0.185239	0.0988389	0.0808396	0.125299	0.140078	0.0616109
287	0.0386715	0.0369912	0.0275494	0.0403898	0.033955	0.0494064	0.0469203	0.0260405	0.0734874	0.165172	0.281405	0.255672	0.239856	0.241836	0.237908	0.215526	0.190022	0.113341	0.0876316	0.142339	0.0917599	0.0387975	0.0748651	0.0709109	0.0334927	0.0215377	0.0600499	0.0224079	0.0221013	0.067278	0.120813	0.117194	0.133533	0.109876	0.126478	0.0499257	0.0559208	0.080355	0.0937137	0.0896754	0.146147	0.0562961	0.0621716	0.0944497	0.0982656	0.0586812	0.087345	0.0444033	0.0540561
288	0.047755	0.0543229	0.0171371	0.146182	0.0351215	0.0814758	0.0410651	0.0226078	0.0673862	0.0794447	0.290843	0.234522	0.312125	0.254329	0.298536	0.259064	0.191558	0.16494	0.0758528	0.139845	0.0714658	0.129767	0.0927971	0.104596	0.0309883	0.0272483	0.0482333	0.0208356	0.0117429	0.0656226	0.237034	0.123456	0.131202	0.15365	0.154877	0.0961464	0.067505	0.0653883	0.100008	0.120711	0.11888	0.0459339	0.0598432	0.12333	0.130663	0.0539742	0.157475	0.0808135	0.0381226
289	0.0544186	0.0651509	0.0435571	0.131566	0.0978423	0.053281	0.043051	0.0215529	0.0530658	0.177643	0.338506	0.242154	0.345629	0.254401	0.323903	0.269036	0.222447	0.164945	0.0760116	0.165595	0.0660991	0.0561195	0.0689277	0.0615908	0.0164698	0.0279201	0.0261083	0.0201937	0.0115681	0.0533412	0.150032	0.2266	0.120724	0.144825	0.214605	0.0352108	0.0576208	0.160394	0.0542535	0.288043	0.103056	0.10917	0.117123	0.092431	0.107253	0.06779	0.0584556	0.0486114	0.0352669
290	0.00400792	0.00955544	0.00219803	0.00550356	0.00506724	0.00514897	0.0190454	0.00233504	0.0129607	0.0127438	0.0446606	0.0190163	0.0563205	0.0125246	0.0110131	0.108159	0.043125	0.046657	0.00274406	0.0194259	0.235891	0.0342582	0.0359414	0.0140467	0.00193615	0.156127	0.0101916	0.00661766	0.00646031	0.00990125	0.0281094	0.0171139	0.00442443	0.00371056	0.013302	0.0717344	0.00797532	0.0504154	0.0114642	0.0104868	0.0218636	0.0343477	0.020617	0.0244114	0.0216156	0.149866	0.0870718	0.0353445	0.00976813
291	0.0172817	0.0183018	0.0145887	0.00853345	0.0125069	0.0121219	0.0144304	0.0093249	0.0439844	0.0327559	0.0257017	0.0223632	0.0324095	0.0313333	0.0219388	0.0285149	0.0361164	0.0491889	0.0160019	0.0337006	0.0362696	0.0414567	0.0588238	0.0161745	0.0155258	0.019521	0.0279171	0.0172801	0.0184906	0.0236985	0.020521	0.0176624	0.0303278	0.00988664	0.0331068	0.0411719	0.0165891	0.016181	0.0133969	0.0221687	0.0352652	0.0181496	0.0219311	0.0421643	0.0194118	0.0247998	0.0342103	0.0190918	0.0128943
292	0.0164245	0.0140753	0.0133312	0.053906	0.0475607	0.0132278	0.0127642	0.00898937	0.0255738	0.0270147	0.13468	0.0398138	0.0433518	0.0307077	0.04848	0.14634	0.103132	0.0786697	0.0248594	0.101595	0.0350077	0.114436	0.0249021	0.01804	0.0057662	0.0144647	0.0105215	0.0150196	0.0080025	0.0285207	0.0421782	0.0619766	0.024965	0.0539105	0.0661168	0.0224319	0.0111787	0.0245269	0.0120175	0.0461192	0.0285429	0.0372453	0.0467955	0.0620505	0.0380236	0.0272374	0.0325023	0.0194418	0.00989264
293	0.124895	0.123872	0.14832	0.0261561	0.152647	0.0714909	0.082188	0.108477	0.093462	0.108267	0.11095	0.106304	0.106347	0.115461	0.0857459	0.082899	0.0507332	0.0354391	0.0777058	0.0529413	0.0403745	0.0542283	0.0553141	0.0468633	0.0356569	0.0946325	0.0622829	0.11432	0.0864753	0.0626024	0.0391371	0.0646574	0.107505	0.0495795	0.0751164	0.032638	0.0732987	0.104067	0.0539181	0.109006	0.0974717	0.0998327	0.083567	0.050624	0.107292	0.0462519	0.0362409	0.0569598	0.0771284
294	0.225867	0.254619	0.29411	0.0506711	0.270532	0.1486	0.198821	0.239368	0.259838	0.227369	0.208129	0.227667	0.242926	0.239286	0.210585	0.162385	0.128264	0.0900013	0.179016	0.0941643	0.185888	0.0869613	0.109461	0.100389	0.0665815	0.229152	0.139926	0.249405	0.237985	0.14867	0.0922058	0.116938	0.250166	0.138427	0.165104	0.099464	0.16854	0.169789	0.199568	0.213984	0.210453	0.211396	0.135441	0.119549	0.270576	0.259992	0.0733599	0.117572	0.161871
295	0.242776	0.30955	0.260058	0.0829835	0.204557	0.148036	0.133487	0.154834	0.189633	0.200191	0.154629	0.136695	0.17106	0.164866	0.160429	0.0864368	0.0756797	0.163859	0.183043	0.219404	0.228326	0.150601	0.25329	0.283237	0.0769225	0.174313	0.0586333	0.140398	0.105111	0.0631991	0.184104	0.0465119	0.0538124	0.0473177	0.144037	0.255804	0.169188	0.146503	0.0855901	0.123142	0.092153	0.176738	0.10336	0.186254	0.151541	0.199859	0.152665	0.227047	0.154189
296	0.0404087	0.0544758	0.033126	0.0189926	0.0358272	0.0251268	0.0289354	0.015122	0.0273815	0.037209	0.0268206	0.0201024	0.0265249	0.0256081	0.0290864	0.01667	0.0299222	0.063214	0.0238814	0.0801302	0.0185997	0.0655643	0.0920604	0.086151	0.0157816	0.0155813	0.0151477	0.0311862	0.0107993	0.0213918	0.0670396	0.020846	0.0119695	0.00611137	0.054195	0.0764542	0.026256	0.0298628	0.0251484	0.0123514	0.0264905	0.0322824	0.014956	0.0677375	0.0189227	0.0450392	0.0383822	0.12976	0.0215118
298	0.00017954	0.000322034	0.000269154	0.0412821	0.0001387	0.000391752	0.00126523	9.38596e-05	0.00109066	0.00161262	0.000165974	0.000418223	0.000257301	0.000304823	0.000142249	0.000142695	0.000247476	0.0050675	0.000255604	0.0036643	0.000338704	0.0109928	0.000358537	0.000786048	9.4283e-05	0.000515104	0.0037188	0.000420899	0.000190207	0.000777266	0.00214096	0.00113854	0.00190319	0.000228731	0.000184598	0.000855588	0.000662273	0.000231869	0.000173536	0.000332903	0.002489	0.000770937	0.000359959	0.00145111	0.000645105	0.00026943	0.0011142	0.000468893	0.000262819
299	0.008896	0.0140152	0.010499	0.00664229	0.010761	0.0200714	0.0107242	0.0069178	0.044556	0.056044	0.0548633	0.0167822	0.0315963	0.0156375	0.0409344	0.0663313	0.0369876	0.0335042	0.0198641	0.021507	0.271482	0.0254859	0.0644961	0.0579403	0.0140233	0.13228	0.026542	0.111955	0.0161589	0.0293594	0.0221107	0.0236659	0.040959	0.0341349	0.0901983	0.13598	0.0109334	0.087833	0.0824933	0.035154	0.0638216	0.098714	0.0270258	0.0256875	0.102489	0.342638	0.0642236	0.0325632	0.0192788
300	0.0322828	0.0613462	0.0463601	0.0325854	0.0649855	0.0324187	0.0687997	0.0606561	0.0986658	0.052421	0.0234638	0.0525317	0.0432744	0.0526892	0.0451565	0.0309442	0.0350933	0.0462182	0.0527619	0.0409609	0.0216411	0.0215382	0.0221708	0.0318305	0.0334484	0.0301998	0.0375571	0.0301989	0.0414686	0.0376774	0.0496254	0.0343215	0.0602444	0.0345999	0.0603244	0.00816693	0.05192	0.0246296	0.0262803	0.0482593	0.0343529	0.0240279	0.0218955	0.0279728	0.0334163	0.0126707	0.0296295	0.0204981	0.023644
301	0.524304	0.908341	0.775682	0.0383794	0.783592	2.02757	0.169041	1.62916	2.38078	1.76229	1.09587	0.369313	0.951807	0.848815	1.0443	1.1102	1.32446	0.910524	0.73566	1.87753	1.26471	0.804068	0.37639	0.711274	1.32728	1.0077	1.09046	1.29835	1.84356	2.13388	0.304453	0.951328	0.59465	1.89544	1.79926	0.768991	0.605459	1.41112	1.28016	1.10623	0.670248	0.991854	2.13393	1.94209	1.80479	1.01933	1.09098	1.00385	0.886253
302	0.329656	0.700869	0.407453	0.0467443	0.35234	1.4564	0.0938648	0.965896	1.55838	0.883715	0.626285	0.197737	0.537538	0.493149	0.634272	0.782444	0.71889	0.926273	0.472992	1.53315	0.59528	0.819929	0.617885	0.749487	1.00784	0.893669	0.774069	0.751572	1.0716	1.30247	0.268886	0.583211	0.323333	1.11077	1.2371	0.804761	0.373356	0.886335	0.634446	0.586262	0.431948	0.713061	1.42737	1.76126	0.879098	0.952543	1.30981	1.1117	0.581248
303	0.0162933	0.0176665	0.00820127	0.00933968	0.00733776	0.0403227	0.0152975	0.00802112	0.0369723	0.941989	0.00987946	0.0252455	0.014599	0.0301062	0.0169314	0.00822611	0.020529	0.0213108	0.0109837	0.0159777	0.0167371	0.0026518	0.0620135	0.0373068	0.0253075	0.0169976	0.0153806	0.0114831	0.0233467	0.0351098	0.0230296	0.0173658	0.0273491	0.0300449	0.0157716	0.0158076	0.0192118	0.0237037	0.019455	0.0286384	0.0738802	0.0223259	0.0106652	0.0238547	0.0219947	0.0285667	0.0146426	0.0209527	0.0201372
304	0.0802405	0.249502	0.099478	0.0268652	0.0783597	0.462038	0.0269468	0.317849	0.434692	0.282376	0.170573	0.0545303	0.169462	0.127549	0.190356	0.260556	0.239308	0.387736	0.181909	0.878275	0.182093	0.371041	0.284224	0.304283	0.466416	0.251893	0.225009	0.253387	0.328668	0.307608	0.163338	0.222564	0.0533502	0.303083	0.340553	0.460364	0.130233	0.224681	0.315821	0.210313	0.166593	0.218284	0.441993	0.89625	0.253714	0.426776	0.598508	0.782774	0.189365
305	0.00794337	0.0145505	0.010689	0.0210062	0.0106926	0.0109964	0.0157261	0.0100159	0.0246152	0.0194556	0.0087482	0.00842577	0.0198508	0.00995213	0.0108315	0.00694586	0.0111647	0.021363	0.00974307	0.00950481	0.00720652	0.01965	0.011152	0.00587282	0.00683803	0.0186242	0.00532092	0.0110342	0.00456586	0.0126003	0.0121651	0.0126779	0.00639437	0.00759837	0.014957	0.00322268	0.018179	0.0215105	0.0171379	0.0138431	0.0169806	0.00883193	0.00728696	0.0177995	0.00776756	0.0102428	0.00974677	0.0110131	0.00945417
306	0.00901266	0.0168074	0.0143846	0.00336714	0.0280315	0.134519	0.0131282	0.303747	0.283726	0.12589	0.038192	0.0459176	0.0251222	0.0663589	0.0512953	0.115949	0.183673	0.0396957	0.0350586	0.040834	0.13543	0.0219305	0.0516186	0.0537137	0.163082	0.0697245	0.365944	0.0232416	0.219972	0.45669	0.0101499	0.0966208	0.0442425	0.763617	0.0672293	0.110032	0.0229182	0.0353815	0.441867	0.0686561	0.0822619	0.0978162	0.133704	0.0348893	0.266005	0.0805552	0.0285272	0.0570028	0.0515629
307	0.0483093	0.0721327	0.0649902	0.0859619	0.0790089	0.0630189	0.0613178	0.0718732	0.0846403	0.0657789	0.0541087	0.0382893	0.0538958	0.0480068	0.0674515	0.0390347	0.028801	0.0734687	0.0282473	0.0435852	0.0351299	0.050438	0.216544	0.0583091	0.0230011	0.0517765	0.0332054	0.0394317	0.0200768	0.0223948	0.0814247	0.035242	0.0259246	0.0249688	0.0537022	0.0262387	0.0342061	0.0806867	0.0839562	0.0465833	0.0508838	0.0432535	0.0340516	0.0696269	0.0455017	0.0378406	0.0476194	0.0384546	0.0289791
308	0.0176356	0.0150429	0.0275717	0.0213595	0.0350453	0.0825956	0.0185752	0.0257334	0.0698367	0.0658151	0.0363883	0.0751835	0.0382846	0.0466054	0.0550183	0.0385882	0.0479152	0.0357951	0.0180692	0.0756404	0.0317402	0.00582742	0.259418	0.151778	0.0776303	0.0284599	0.0931133	0.0183939	0.049341	0.113939	0.0293496	0.0451477	0.0597863	0.183792	0.011192	0.122828	0.0260952	0.0201718	0.0890854	0.0583007	0.236034	0.0559147	0.0172034	0.0451046	0.124064	0.056538	0.0673119	0.0368126	0.0315596
309	0.278054	0.764124	0.456801	0.028475	0.617136	0.892597	0.0575492	1.02338	0.935181	0.551154	0.941659	0.275269	0.546181	0.741979	0.910824	0.596254	1.16813	0.710734	0.426495	0.973278	0.768874	0.388372	0.310135	0.445729	0.721035	0.605133	0.693668	0.935243	0.974975	1.05871	0.225108	0.967995	0.683683	1.09247	1.01063	0.3805	0.4181	1.34585	0.965588	1.05758	0.433884	1.26428	0.854824	0.643548	0.864241	0.576135	0.774355	0.564927	0.613914
310	0.254242	0.430877	0.255954	0.052247	0.333222	0.622427	0.0396436	0.542793	0.445808	0.325228	0.535131	0.166654	0.302929	0.358111	0.456983	0.434729	0.487661	0.626308	0.347765	0.779721	0.344236	0.414338	0.417362	0.529063	0.432248	0.42679	0.353764	0.575656	0.567773	0.565013	0.221779	0.440446	0.280831	0.486352	0.594577	0.534023	0.271663	0.716042	0.461015	0.524162	0.23698	0.670562	0.55608	0.636684	0.465881	0.435388	0.763511	0.605227	0.36118
311	0.053714	0.128083	0.0382802	0.0153325	0.0599395	0.158739	0.0152871	0.14579	0.11249	0.0808796	0.184509	0.0575639	0.107072	0.0833902	0.120543	0.127678	0.195686	0.260052	0.121793	0.314151	0.0896114	0.161231	0.172769	0.319416	0.197915	0.125034	0.131966	0.223462	0.167306	0.17794	0.124293	0.212113	0.0515805	0.109219	0.161353	0.375196	0.0839093	0.210076	0.225182	0.170252	0.0890481	0.218857	0.15427	0.257486	0.116663	0.194804	0.274919	0.417423	0.141633
312	0.0425943	0.0656762	0.0476639	0.0687985	0.0648053	0.12544	0.0661606	0.0916574	0.105035	0.244954	0.0997518	0.0861135	0.123147	0.105098	0.0755492	0.082583	0.0753105	0.0688467	0.0709427	0.0808942	0.0682301	0.0169182	0.667152	0.127284	0.108666	0.0617702	0.0762262	0.0324037	0.0580872	0.11147	0.078827	0.0839453	0.185232	0.0991496	0.0668248	0.0995755	0.0667385	0.0879409	0.106729	0.0894607	0.198438	0.13912	0.079774	0.113005	0.153476	0.150516	0.124104	0.102389	0.0795288
313	0.0660367	0.114401	0.0564804	0.192342	0.0570584	0.146232	0.0545007	0.0901669	0.157648	0.119961	0.101229	0.116381	0.115991	0.100912	0.138643	0.152062	0.160717	0.140156	0.0963424	0.0637994	0.0413295	0.160633	0.392003	0.145153	0.0457606	0.0446571	0.0643983	0.0388389	0.0419072	0.0692575	0.0910439	0.153126	0.0727909	0.0862238	0.0894151	0.0993014	0.0823914	0.0705548	0.0953877	0.108512	0.362604	0.127849	0.0991853	0.160184	0.127549	0.125294	0.127034	0.148379	0.0844993
314	0.000773687	0.0012426	0.000827352	0.00164383	0.00144223	0.00179491	0.00418761	0.00109592	0.00286642	0.00589296	0.00214989	0.00159481	0.00425317	0.00167204	0.00167706	0.00341622	0.00229867	0.00439263	0.000820009	0.00329323	0.00120491	0.00218994	0.00471994	0.00191997	0.00067128	0.00160115	0.00158954	0.0012067	0.00111472	0.0031486	0.000823097	0.00329514	0.00162064	0.000520195	0.00226504	0.00322354	0.00119265	0.00357859	0.00101624	0.00130167	0.0529495	0.0032771	0.00193422	0.005337	0.00167893	0.00245207	0.00233067	0.000621058	0.00122561
315	0.115377	0.162025	0.112002	0.467759	0.157866	0.332205	0.0525231	0.195246	0.312216	0.207989	0.164711	0.138611	0.151088	0.147991	0.187941	0.161774	0.227764	0.122946	0.0940496	0.0852303	0.0724748	0.0451055	0.331945	0.135064	0.0610814	0.0865505	0.0597562	0.0420034	0.0660323	0.0973039	0.0768197	0.163967	0.199418	0.12801	0.149143	0.131064	0.0988275	0.0775519	0.145437	0.166016	0.252185	0.178366	0.16244	0.129327	0.298598	0.167144	0.0937692	0.154247	0.0964357
316	0.0904187	0.089314	0.0662849	0.331509	0.0661925	0.225747	0.0517708	0.0879419	0.193631	0.0974654	0.0975062	0.0594155	0.0734384	0.0655895	0.0988213	0.118625	0.0709825	0.107535	0.0635115	0.064414	0.0481119	0.067371	0.524928	0.121773	0.0834615	0.0465483	0.0348547	0.0260747	0.0286675	0.0721143	0.121449	0.0805688	0.0740643	0.0593916	0.0882734	0.16119	0.0831937	0.0465037	0.055651	0.0853148	0.14565	0.123325	0.0919919	0.130833	0.173953	0.118814	0.124727	0.142694	0.0665227
317	0.215995	0.300091	0.261714	0.596653	0.301721	0.541979	0.0989199	0.366976	0.552424	0.401591	0.281593	0.196274	0.202429	0.201704	0.255203	0.263379	0.185388	0.142483	0.158914	0.0817569	0.111535	0.0364481	0.45773	0.156506	0.103692	0.100876	0.0986681	0.0987153	0.118008	0.185431	0.11687	0.229594	0.430148	0.219217	0.293387	0.134072	0.176498	0.0817589	0.215286	0.368185	0.252311	0.320877	0.422714	0.14251	0.475564	0.302563	0.131705	0.141873	0.173811
318	0.159764	0.247878	0.204579	0.553558	0.214708	0.49823	0.130259	0.277156	0.545338	0.348164	0.340643	0.226141	0.233821	0.201392	0.272403	0.315851	0.380797	0.227147	0.152403	0.124992	0.171051	0.0756619	0.730319	0.234014	0.123344	0.131067	0.115481	0.0654814	0.117159	0.194906	0.200094	0.318513	0.290248	0.205266	0.331781	0.232043	0.173567	0.116402	0.185267	0.280984	0.470977	0.440131	0.301491	0.274911	0.546762	0.367892	0.217883	0.260533	0.16685
319	0.184078	0.196863	0.211316	0.517279	0.177758	0.513222	0.101459	0.243955	0.44322	0.219717	0.284458	0.158478	0.197353	0.178874	0.260956	0.244815	0.235963	0.117948	0.132124	0.0953466	0.0767883	0.0696858	0.553188	0.105489	0.0802656	0.0982824	0.175148	0.073374	0.06497	0.195045	0.0944542	0.272947	0.361662	0.189875	0.240208	0.132722	0.147228	0.129828	0.174337	0.304369	0.389585	0.239762	0.0932593	0.131395	0.490909	0.252054	0.136711	0.0903696	0.140871
320	0.0311411	0.0525509	0.0663756	0.0472072	0.0459532	0.152593	0.0302872	0.211606	0.110513	0.0992419	0.577088	0.189649	0.30719	0.300548	0.348523	0.194421	0.475082	0.21481	0.0864348	0.229071	0.311374	0.0885177	0.145257	0.0763804	0.221216	0.221154	0.302683	0.495849	0.370142	0.288801	0.137321	0.486815	0.199765	0.321472	0.26885	0.105785	0.141351	0.729863	0.545677	0.427553	0.160475	0.615703	0.152888	0.122182	0.277262	0.27929	0.250658	0.184563	0.254414
321	0.0365854	0.0506853	0.0514621	0.0394578	0.0420895	0.161671	0.0300293	0.128542	0.0881255	0.0865446	0.385173	0.139749	0.21301	0.193785	0.232324	0.177253	0.309683	0.269971	0.145225	0.260735	0.160605	0.144429	0.230496	0.109582	0.180445	0.153287	0.207291	0.420782	0.249693	0.229591	0.124222	0.374254	0.100838	0.164127	0.212302	0.186873	0.135288	0.441025	0.365682	0.264842	0.0872177	0.360935	0.0828041	0.190514	0.131016	0.174067	0.275072	0.245148	0.201565
322	0.10516	0.177659	0.117521	0.380272	0.120287	0.29028	0.0835942	0.200147	0.352206	0.194388	0.145125	0.15752	0.151031	0.117089	0.162315	0.177577	0.206673	0.165189	0.119038	0.101472	0.07221	0.222339	0.387247	0.225745	0.0668073	0.099511	0.0826423	0.0678063	0.0672447	0.100009	0.150523	0.213697	0.164135	0.139166	0.175608	0.16539	0.11047	0.0704434	0.165328	0.204618	0.262232	0.239887	0.188762	0.201152	0.364187	0.264887	0.13909	0.176897	0.129694
323	0.00514422	0.00997523	0.00610122	0.00534164	0.0101143	0.0221742	0.0128268	0.0269023	0.016733	0.0272017	0.0888597	0.037045	0.0408003	0.0370793	0.0467976	0.038183	0.0657962	0.0618901	0.0122285	0.0539832	0.0516055	0.0331417	0.122233	0.0448264	0.0299674	0.0427977	0.0425511	0.0741853	0.0456626	0.0423766	0.066002	0.0740533	0.0191067	0.0180011	0.0449176	0.0776073	0.0299705	0.0938593	0.0719852	0.0439434	0.0243794	0.107553	0.0232885	0.0479699	0.0310248	0.0711676	0.0784418	0.0785407	0.0506474
324	0.098047	0.150267	0.130508	0.351877	0.160847	0.22971	0.0476378	0.177238	0.245274	0.150657	0.237008	0.146948	0.16159	0.150838	0.244041	0.0548587	0.152943	0.116969	0.100019	0.0825044	0.0569368	0.0978727	1.12259	0.227034	0.0704474	0.0938145	0.125631	0.0698225	0.0809601	0.0437471	0.136714	0.0634184	0.139518	0.137477	0.0153867	0.162264	0.114951	0.0879797	0.168662	0.172847	0.0366791	0.100688	0.0142103	0.145538	0.388965	0.192667	0.178322	0.137639	0.11895
325	0.00116355	0.0118798	0.00143841	0.00400875	0.000931129	0.00106088	0.000550572	0.00126174	0.001678	0.00199557	0.00255288	0.00107967	0.000849151	0.00154551	0.0023052	0.000116518	0.000999222	0.00233635	0.000540432	0.00113477	0.00063753	0.00197351	0.0352419	0.00884156	0.000711418	0.000702285	0.00084344	0.000557291	0.000561537	0.000213886	0.00132197	0.000562531	0.00183781	0.000756499	0.000218231	0.000769483	0.000718642	0.000648644	0.000707097	0.0027867	0.000530591	0.000195267	0.00411925	0.00451032	0.00167045	0.00149126	0.00243579	0.000890975	0.000629852
326	0.0746582	0.0914244	0.0777531	0.16718	0.0676706	0.153554	0.0929028	0.0969235	0.207158	0.169313	0.100364	0.0742987	0.0524853	0.0585329	0.0595332	0.149628	0.137235	0.092513	0.053797	0.0514487	0.136584	0.0394945	0.220252	0.109787	0.0447346	0.0786728	0.0344236	0.0354779	0.0348794	0.0708674	0.0908182	0.190753	0.10446	0.0830155	0.159629	0.0888828	0.0507748	0.0323013	0.0515786	0.139424	0.178937	0.274867	0.187154	0.170561	0.230809	0.276403	0.205326	0.119309	0.0883394
327	0.141951	0.162455	0.135529	0.375293	0.172838	0.26628	0.0564528	0.187516	0.280873	0.226471	0.166631	0.12323	0.120127	0.10365	0.136529	0.158866	0.181781	0.0972254	0.0807791	0.092303	0.0607971	0.0605089	0.307414	0.11492	0.0541778	0.0732675	0.0664776	0.0571271	0.0625202	0.132416	0.0951442	0.138777	0.169726	0.120861	0.144686	0.122159	0.0946334	0.0730492	0.124356	0.172783	0.330093	0.28914	0.232038	0.266511	0.313791	0.22568	0.132208	0.183905	0.148282
328	0.134538	0.25382	0.142731	0.577618	0.0964684	0.457431	0.099924	0.22844	0.336197	0.797528	0.312467	0.292499	0.301118	0.287941	0.374482	0.343432	0.379313	0.355475	0.179261	0.460162	0.127098	0.334293	0.867912	0.336798	0.181292	0.156712	0.235127	0.0940278	0.144256	0.288035	0.293494	0.422396	0.212124	0.299518	0.326312	0.365045	0.140851	0.192499	0.251703	0.247927	0.519382	0.698434	0.442627	0.639324	0.59935	0.577055	0.549053	0.533428	0.300929
329	0.0404932	0.0777453	0.0682815	0.119107	0.0725769	0.104095	0.0428725	0.0804768	0.0973237	0.0678334	0.114776	0.0704395	0.0939177	0.0750766	0.107848	0.0325445	0.074751	0.0799302	0.0596703	0.0396651	0.0379175	0.0617068	0.493923	0.145032	0.0527989	0.0461458	0.0854187	0.025927	0.0478584	0.0288517	0.0968481	0.0400429	0.128044	0.0900293	0.00980183	0.0650733	0.0751759	0.0348013	0.0920678	0.0814227	0.0335333	0.0681834	0.00414164	0.0883989	0.195895	0.119309	0.0725932	0.0662301	0.097049
330	0.117625	0.142831	0.124172	0.316918	0.0863531	0.322388	0.0611272	0.161077	0.258865	0.174033	0.147024	0.0851908	0.114866	0.106287	0.132521	0.166278	0.0973681	0.143732	0.0962728	0.0861494	0.0798947	0.0639746	0.142755	0.190208	0.0724738	0.0820003	0.0379796	0.0510071	0.0487833	0.108329	0.128309	0.128074	0.0972078	0.124159	0.15304	0.146062	0.0974824	0.0569744	0.12376	0.148958	0.252541	0.24807	0.200967	0.177375	0.367871	0.209175	0.174689	0.161561	0.171918
331	0.0803091	0.103975	0.0520284	0.195616	0.0608332	0.229656	0.0769177	0.105046	0.162817	0.126462	0.11014	0.0947038	0.126989	0.113069	0.14186	0.10268	0.139969	0.134767	0.072852	0.192949	0.147637	0.126625	0.393417	0.133085	0.0309536	0.128573	0.0755352	0.0343948	0.0516284	0.0939447	0.0803343	0.0961141	0.134464	0.139738	0.112095	0.104902	0.083089	0.114521	0.175415	0.724996	0.210897	0.19696	0.167084	0.257306	0.272044	0.29469	0.142712	0.205374	0.12066
332	0.0393782	0.0678613	0.0464438	0.117327	0.0356898	0.128918	0.0266339	0.0765369	0.129567	0.0673813	0.0577238	0.0428221	0.0557922	0.0466024	0.0696769	0.0472705	0.0611447	0.0672488	0.0405216	0.0355774	0.0670147	0.025395	0.129525	0.0550451	0.0187026	0.0472339	0.0295845	0.0159656	0.0266631	0.0463064	0.0430847	0.0629893	0.0741321	0.0394306	0.0481376	0.0440057	0.0420123	0.0398807	0.0574267	0.04804	0.0853868	0.115983	0.0607173	0.0715453	0.119687	0.142918	0.0568736	0.0921544	0.0426244
333	0.0240273	0.045956	0.0253516	0.0926476	0.0393749	0.0898394	0.02546	0.0537777	0.0831285	0.0590168	0.0450142	0.0330603	0.0412675	0.0277178	0.0326761	0.0454084	0.0513986	0.0508618	0.0228785	0.03736	0.0191349	0.0426793	0.061188	0.0311932	0.0138436	0.0187412	0.0168249	0.0178563	0.012105	0.0351782	0.0337148	0.0685193	0.0531956	0.0328433	0.0489184	0.0381034	0.0438761	0.015561	0.0434199	0.0615127	0.0849433	0.0876511	0.0565234	0.0558286	0.102232	0.0692337	0.0532873	0.0549774	0.036916
334	0.195558	0.305303	0.215016	0.555371	0.155825	0.679173	0.143228	0.308996	0.406202	0.348243	0.329126	0.309054	0.429184	0.3124	0.411	0.457944	0.417778	0.401538	0.205561	0.232921	0.194718	0.380813	0.614977	0.350208	0.125309	0.159516	0.165933	0.101919	0.117817	0.157322	0.310566	0.334992	0.275427	0.282457	0.259569	0.26842	0.190446	0.272844	0.27059	1.10766	0.744565	0.485308	0.423518	0.618129	0.587318	0.599858	0.349498	0.628418	0.31995
335	0.41308	0.0221514	0.0221942	0.0530953	0.0432123	0.0471598	0.0217849	0.0215562	0.0628073	0.185479	0.0711397	0.0272497	0.0373718	0.0196606	0.0435735	0.062277	0.0365884	0.0283494	0.0232578	0.020665	0.0741834	0.0280088	0.0520591	0.09962	0.010428	0.160367	0.0815463	0.0287792	0.0289612	0.0421207	0.0307682	0.0554959	0.0373005	0.0393396	0.0529549	0.041217	0.0232884	0.0167218	0.0362602	0.063956	0.06395	0.0778258	0.0774672	0.0530854	0.075697	0.151577	0.0500974	0.0278156	0.0267312
336	0.0661771	0.0711238	0.0544228	0.124632	0.0497352	0.117674	0.0297363	0.0757374	0.117811	0.1057	0.0654455	0.0335574	0.0506892	0.0318478	0.0575649	0.0604605	0.0501124	0.0836764	0.0305342	0.0259968	0.0321489	0.0224477	0.0333955	0.0569442	0.0147623	0.0371536	0.025359	0.0268154	0.0260326	0.0485904	0.036632	0.0605084	0.046502	0.061574	0.082615	0.0453276	0.0473637	0.0297107	0.0530094	0.0797448	0.0761024	0.0960498	0.0870642	0.0624428	0.133383	0.091446	0.0733935	0.0495238	0.05467
338	0.000643635	0.000473172	0.00079542	0.00167209	0.000330437	0.00307469	0.00122104	0.00109537	0.00538302	0.00196067	0.00103512	0.00101625	0.00111519	0.00096798	0.00159137	0.000761666	0.00150665	0.00165059	0.000694547	0.00120052	0.000912757	0.004489	0.00309477	0.00122925	0.000572053	0.000625066	0.000777318	0.000547541	0.00133907	0.000576427	0.00128928	0.000872541	0.000905189	0.000643854	0.00133625	0.0010811	0.00109462	0.00102727	0.000804776	0.00116507	0.00351116	0.00119421	0.0010466	0.00252355	0.00203965	0.00174879	0.00146217	0.0823411	0.000788558
339	0.0436555	0.0664691	0.0642901	0.106499	0.0787491	0.108784	0.0453885	0.0813896	0.0861644	0.0950896	0.0883414	0.052914	0.0731215	0.0620023	0.0871904	0.0374297	0.0629559	0.0759829	0.0444343	0.0390729	0.0458658	0.0641294	0.199998	0.147452	0.0453845	0.0509399	0.11696	0.0357861	0.0428583	0.0308044	0.0644286	0.0421363	0.100257	0.0877473	0.0154403	0.0560691	0.0580834	0.035491	0.0809041	0.0657354	0.0415434	0.0729922	0.00555502	0.0789702	0.123016	0.0831701	0.0705772	0.046131	0.0513288
341	0.205089	0.0537623	0.0269188	0.0684442	0.0421217	0.0616977	0.0335084	0.0468128	0.0657185	0.127591	0.0525459	0.0285127	0.036111	0.0299827	0.0428547	0.066983	0.0635197	0.060859	0.0283079	0.0277662	0.0319555	0.0670173	0.140463	0.0452524	0.0142804	0.0667092	0.0378342	0.0205595	0.0260208	0.0439295	0.0573147	0.0461503	0.0458957	0.0303932	0.0787717	0.0415045	0.0300139	0.0236506	0.0350645	0.0393933	0.0521031	0.0645633	0.0556197	0.112729	0.0567452	0.0572836	0.0265302	0.0429604	0.0304283
342	0.0145902	0.0136378	0.00760821	0.0171079	0.0206074	0.005878	0.0109726	0.00571962	0.00624304	0.0123885	0.0152406	0.0114902	0.0128659	0.0139494	0.0108762	0.00814878	0.00429395	0.0288851	0.012822	0.0105526	0.0146271	0.00678892	0.0259527	0.0225172	0.00313346	0.0153314	0.0135545	0.00986823	0.0114409	0.0107198	0.0150545	0.00628892	0.00937515	0.00510841	0.010615	0.0216741	0.015841	0.00714761	0.0143982	0.0117306	0.00772683	0.0133031	0.0085325	0.0274424	0.00573613	0.0248794	0.0155089	0.0194879	0.00660112
343	0.0798507	0.194167	0.130399	0.212211	0.148661	0.058073	0.111178	0.0407703	0.104643	0.16845	0.182103	0.177848	0.25816	0.186232	0.144181	0.122381	0.168404	0.317033	0.0983407	0.199511	0.143406	0.212007	0.169118	0.104445	0.0361474	0.207732	0.09353	0.203677	0.117431	0.106143	0.19849	0.125429	0.104835	0.0811432	0.231835	0.264899	0.133385	0.179857	0.0602157	0.205515	0.0776231	0.143895	0.0983316	0.192669	0.114355	0.370568	0.240949	0.179784	0.0896142
344	0.0147001	0.0116771	0.0297868	0.0142589	0.0114192	0.0108966	0.0320809	0.00668972	0.0333638	0.0243074	0.0243844	0.0440064	0.0535304	0.0291381	0.0202831	0.0326521	0.0350567	0.042054	0.0130453	0.0294916	0.0278775	0.0546449	0.038142	0.0242264	0.0074547	0.0362398	0.0150046	0.0156744	0.0102806	0.0386464	0.0383114	0.0383196	0.0792471	0.0143341	0.0349732	0.0188656	0.0283783	0.0345147	0.0150659	0.318234	0.0296543	0.0611702	0.0295682	0.0503114	0.0358512	0.0391478	0.037427	0.028177	0.0378521
345	0.00820833	0.00381604	0.0092448	0.0109132	0.00789314	0.00349483	0.00447447	0.00242344	0.00592271	0.00644196	0.00495693	0.00305033	0.00464194	0.00581695	0.00639423	0.0123634	0.00278809	0.00873891	0.00344556	0.00507831	0.0133504	0.0119229	0.00905203	0.00404532	0.00508656	0.00446898	0.00413836	0.00391278	0.00518191	0.0027738	0.0280653	0.0107244	0.00762425	0.00164974	0.00695767	0.0193059	0.00890916	0.00659164	0.00465163	0.00557472	0.00764677	0.0144566	0.00542569	0.0107641	0.00984283	0.00710951	0.0183278	0.0104109	0.0032279
346	0.00531183	0.0112089	0.00224756	0.0124834	0.0300608	0.00489726	0.0347392	0.00331261	0.0319861	0.0699503	0.0171028	0.0454229	0.0496548	0.0261979	0.00987161	0.0300715	0.0291671	0.0464329	0.00329899	0.0103155	0.0329221	0.0366415	0.0218794	0.0116344	0.0271624	0.0272718	0.0139785	0.0205145	0.00908511	0.0126071	0.0514802	0.0422184	0.0685103	0.0197497	0.0325512	0.023516	0.0211306	0.0329465	0.0106222	0.0131261	0.0336087	0.0453347	0.024583	0.0512438	0.0390117	0.0338634	0.0437085	0.0406105	0.0458181
347	0.0250511	0.0599517	0.0369599	0.0272315	0.0292125	0.0269973	0.0406257	0.0359427	0.0338804	0.103318	0.0322703	0.0304662	0.0306346	0.0295356	0.0277617	0.0657999	0.0304834	0.0300613	0.0195613	0.0362609	0.0243494	0.0296534	0.0328539	0.0177041	0.0472752	0.0388413	0.0514022	0.0489485	0.0460654	0.0413455	0.0929867	0.0682569	0.16308	0.0341915	0.0642837	0.0326369	0.0653126	0.0518618	0.0442244	0.0944315	0.0452011	0.070685	0.028399	0.0592792	0.0651324	0.0284288	0.0435486	0.0392805	0.0333783
348	0.0344136	0.0495415	0.0422269	0.0301534	0.0429767	0.0262839	0.0504404	0.0335353	0.0405908	0.0670323	0.0277487	0.0476058	0.0543443	0.0383713	0.0209183	0.0626355	0.0339173	0.0570468	0.104039	0.0373705	0.0431117	0.0709867	0.0420097	0.0279711	0.072771	0.0437148	0.0351458	0.0375205	0.0459562	0.0363518	0.123349	0.0635696	0.119914	0.0326261	0.0403257	0.25019	0.0898347	0.0582797	0.0465065	0.0607167	0.0452371	0.0904925	0.0405651	0.0847761	0.0655731	0.0433639	0.137548	0.0577791	0.0511422
349	0.0878465	0.0198897	0.0128682	0.0209287	0.0147196	0.0127494	0.0270505	0.0100281	0.0302348	0.0487921	0.0166627	0.0100286	0.00804043	0.00875749	0.0104073	0.0158872	0.0172439	0.0886428	0.0122516	0.0243785	0.0129492	0.0286008	0.0394942	0.0138507	0.00474263	0.0320524	0.0160698	0.0172305	0.00986074	0.0302274	0.0611138	0.0519293	0.04397	0.0172579	0.0268609	0.0213852	0.0161961	0.0096671	0.015289	0.0168012	0.0252078	0.0392737	0.0177608	0.0322429	0.021674	0.018013	0.0391123	0.0153155	0.0120581
350	0.11519	0.0102572	0.00896948	0.0166529	0.0135136	0.00648481	0.0182641	0.00669738	0.0143363	0.0587678	0.00900461	0.0104145	0.0083044	0.00676157	0.00728828	0.0109725	0.00984582	0.0640758	0.00682355	0.0125099	0.0275543	0.014699	0.0248347	0.0149882	0.00330096	0.0328593	0.0130392	0.010269	0.0122001	0.00944541	0.0200734	0.0205807	0.00972207	0.00823268	0.0252378	0.0127567	0.0140391	0.00806859	0.0135849	0.0169054	0.0161368	0.0201354	0.0144788	0.0263926	0.0161709	0.0136076	0.0138838	0.00955231	0.00663196
351	0.0978544	0.0247732	0.0242112	0.0353767	0.02893	0.0122824	0.0260953	0.0162168	0.0356052	0.0535346	0.0287495	0.0278562	0.0287065	0.0197171	0.0228992	0.0149292	0.0243229	0.0626765	0.0180569	0.027387	0.0177633	0.034297	0.0434929	0.0318892	0.0263846	0.0268565	0.0273231	0.0290764	0.0159455	0.0415288	0.0391998	0.0210026	0.0331324	0.0332525	0.0187968	0.0368649	0.0255074	0.0159705	0.0277784	0.0235275	0.0308095	0.0237982	0.00802896	0.0375317	0.0154336	0.0334339	0.0406082	0.0413102	0.027611
352	0.0210999	0.0101689	0.0174431	0.00531533	0.0138944	0.00899633	0.00997621	0.0159072	0.0178415	0.0128612	0.0187108	0.0355126	0.019918	0.0517354	0.0366064	0.00865499	0.0181887	0.00953373	0.0533339	0.00796243	0.0136198	0.0195854	0.0127361	0.012847	0.0192424	0.00839417	0.0143653	0.00869014	0.0129793	0.0133535	0.0119336	0.0130103	0.0283531	0.00916947	0.00683359	0.00853453	0.0066355	0.0123013	0.00913438	0.0106598	0.0209552	0.0103289	0.00943595	0.0146048	0.0278009	0.0115751	0.0194142	0.00512135	0.012211
353	0.0988482	0.0543701	0.0808966	0.00355977	0.134383	0.0681703	0.0327703	0.0910007	0.0634548	0.0683283	0.167153	0.148952	0.160696	0.138609	0.107477	0.0708209	0.0680003	0.0650652	0.125474	0.0600044	0.152856	0.0371038	0.0390984	0.0422025	0.0202175	0.0850477	0.0491932	0.0288168	0.0674632	0.0524388	0.048637	0.0312204	0.137734	0.0520035	0.031617	0.0326801	0.0427126	0.0249683	0.024199	0.0972782	0.056476	0.0523473	0.0768639	0.0578484	0.0905304	0.155785	0.0678781	0.0462476	0.089633
354	0.00280549	0.00135108	0.00115126	0.000905713	0.00125822	0.00148358	0.00694047	0.00164541	0.00904847	0.00357103	0.00589439	0.00640437	0.00860934	0.0042862	0.00451786	0.00459644	0.00398899	0.0027419	0.00281644	0.00319115	0.0172978	0.0182915	0.00506666	0.00515279	0.000798991	0.0072283	0.00248007	0.00307031	0.0022545	0.00466102	0.0033043	0.00688006	0.0025776	0.00206418	0.00383615	0.00605471	0.00298397	0.00269993	0.0029822	0.00842625	0.00533278	0.0042361	0.00230319	0.0121176	0.00297813	0.0142985	0.007333	0.00447454	0.00375851
355	0.0221363	0.00238719	0.0155412	0.00611498	0.0234873	0.00771997	0.0157511	0.011057	0.0350915	0.0136616	0.0167145	0.029967	0.0148949	0.0346598	0.0208148	0.00789843	0.0152608	0.00465211	0.0404257	0.00731821	0.0143794	0.0279921	0.00992096	0.0115645	0.0120583	0.00770584	0.0122949	0.0106074	0.0130566	0.0180586	0.0182369	0.00796001	0.0226372	0.0116372	0.00887807	0.00785584	0.00771708	0.00874674	0.00931083	0.0109279	0.0176264	0.0111117	0.0125866	0.0201065	0.032101	0.0125418	0.0169527	0.00680713	0.0119299
356	0.0200343	0.0245137	0.0130465	0.00226111	0.0183444	0.0114121	0.0118522	0.022342	0.0222306	0.0290831	0.0329978	0.0531136	0.0479283	0.0653323	0.044629	0.0136108	0.0313606	0.0220006	0.0444919	0.0164716	0.00610888	0.0149077	0.00641497	0.019875	0.0185833	0.0186548	0.01638	0.0093058	0.019989	0.0174736	0.0227829	0.0217115	0.0479096	0.0103926	0.0166504	0.00950644	0.0178702	0.0182003	0.013772	0.013251	0.0202782	0.029932	0.0194836	0.0231356	0.0422953	0.012749	0.0174437	0.0172395	0.0320494
357	0.0232129	0.034495	0.015492	0.00272979	0.0127356	0.0200421	0.0197279	0.0381396	0.0203764	0.0934947	0.0320233	0.0327471	0.0401364	0.0479329	0.0304709	0.0117771	0.0233715	0.023714	0.0322145	0.0215358	0.00514614	0.0161698	0.0235564	0.0285497	0.012189	0.00607234	0.00960161	0.0100081	0.0118342	0.0179564	0.00950335	0.0244089	0.0398499	0.0101658	0.029989	0.00289388	0.0203002	0.00815092	0.0115713	0.0193586	0.0154719	0.0250132	0.0126327	0.0328283	0.0347257	0.0108103	0.0153096	0.0160934	0.0272684
358	0.0107063	0.00578209	0.00342874	0.00220481	0.00439519	0.00441025	0.0354123	0.00499508	0.0200442	0.0211484	0.0126079	0.0171107	0.0175998	0.011495	0.0114626	0.00995831	0.0114744	0.00925723	0.00932296	0.0106146	0.0318751	0.0665452	0.0176344	0.0133965	0.00377637	0.0130628	0.014756	0.00878528	0.00824765	0.013393	0.00549081	0.0203785	0.00692141	0.00753608	0.0105586	0.0135639	0.00827744	0.00658763	0.00691681	0.18263	0.0275916	0.0161187	0.0164311	0.0474919	0.0113212	0.0362738	0.00745989	0.0112843	0.00845068
359	0.121551	0.0229341	0.0195363	0.0203901	0.0342036	0.0144625	0.0166925	0.0224861	0.0596976	0.042348	0.100108	0.099147	0.0674084	0.102043	0.0670383	0.0133634	0.0601998	0.116777	0.0531912	0.0617746	0.0551707	0.0802353	0.100316	0.0766084	0.070446	0.11064	0.0416834	0.0343238	0.057969	0.0204434	0.151817	0.0221986	0.12572	0.0489658	0.0131878	0.0712108	0.0661032	0.0312078	0.0368251	0.0423104	0.0215828	0.0331599	0.0117348	0.148159	0.134353	0.0812698	0.108263	0.0830351	0.079198
360	0.0551957	0.0348483	0.0373134	0.00577632	0.0540043	0.0364988	0.018504	0.0411491	0.0287241	0.0393472	0.0654507	0.0621394	0.063809	0.0680163	0.0487849	0.036639	0.0441261	0.0712546	0.0635857	0.0501434	0.0723374	0.0748671	0.0558027	0.0617853	0.0162254	0.036567	0.017624	0.0139682	0.0217936	0.0290022	0.0495992	0.0240803	0.0419279	0.0154211	0.0239152	0.0268487	0.0267084	0.0112318	0.0170424	0.0359606	0.0316579	0.0512401	0.0396364	0.0558206	0.0288373	0.0715481	0.0617826	0.0542638	0.0524586
361	0.0481452	0.0554354	0.0276153	0.00847552	0.0269887	0.0308653	0.0328485	0.0333424	0.0259377	0.0371374	0.0733894	0.128311	0.151151	0.0951378	0.0484496	0.0727155	0.0928559	0.113356	0.115677	0.056316	0.104355	0.0360138	0.0428993	0.0445036	0.0227386	0.113922	0.0308689	0.0190718	0.0184225	0.0293906	0.158458	0.0772879	0.174192	0.0171127	0.0389587	0.0736041	0.0595251	0.0833678	0.0177306	0.0196326	0.062041	0.173414	0.0749094	0.147986	0.0964103	0.115533	0.102949	0.0897635	0.11846
362	0.0135099	0.00990548	0.00673208	0.00231395	0.00966859	0.00868815	0.0154519	0.00823314	0.0110339	0.0117931	0.0132956	0.0100729	0.013899	0.012115	0.00879268	0.0128598	0.0134146	0.0332126	0.0201613	0.0241408	0.0180339	0.0238052	0.027306	0.0427061	0.00439351	0.0131407	0.00896113	0.00456705	0.0105596	0.0105101	0.0181438	0.0215093	0.0136611	0.00363009	0.010351	0.0104845	0.00744244	0.00755773	0.00530773	0.00983765	0.00944984	0.0144053	0.00974505	0.0330751	0.00891676	0.0210959	0.0182872	0.0268296	0.0120152
363	0.0296345	0.0290168	0.0176917	0.00990697	0.0196993	0.0248511	0.0261811	0.0183477	0.0323693	0.0493344	0.0670522	0.100027	0.156031	0.0820176	0.0285907	0.0654851	0.060149	0.168353	0.0155491	0.0243731	0.182649	0.0311084	0.0246043	0.0278266	0.0138224	0.105126	0.0452305	0.0180767	0.0323357	0.023552	0.214788	0.0637492	0.126476	0.0246637	0.0672906	0.0756503	0.0399074	0.0920655	0.0312643	0.0454214	0.0544691	0.101506	0.0915157	0.154207	0.0922806	0.146122	0.152255	0.0746023	0.100731
364	0.00500092	0.00341099	0.00324575	0.00290229	0.0047443	0.00637642	0.0119134	0.00369933	0.0139967	0.034146	0.0307799	0.0233535	0.0141642	0.0116383	0.019378	0.0101414	0.0149257	0.0410958	0.00928586	0.0227487	0.00912775	0.0154099	0.0289816	0.00672043	0.00502406	0.0119068	0.00752247	0.00823654	0.00732372	0.010788	0.0104577	0.014092	0.00820756	0.00797158	0.00434027	0.0131997	0.00908355	0.013002	0.00589042	0.00700294	0.0260492	0.0222915	0.0101153	0.0209272	0.0171503	0.0109635	0.0139723	0.018823	0.0104077
365	0.0193893	0.0194486	0.0103012	0.00749498	0.0200341	0.0118586	0.0274551	0.0218384	0.0264708	0.0234429	0.0158704	0.0169979	0.0276649	0.0187641	0.0170379	0.0266111	0.0255429	0.0248191	0.0222719	0.0144539	0.0291418	0.020925	0.0207291	0.0217186	0.0130673	0.0155676	0.0178707	0.0149669	0.0194073	0.0234146	0.0109594	0.0338917	0.0213752	0.00938115	0.0215645	0.0161367	0.0161137	0.00992014	0.0156948	0.019795	0.0190318	0.0298638	0.0146356	0.0159154	0.0280462	0.0185975	0.0178226	0.0336716	0.0188447
366	0.0376572	0.0429402	0.0217447	0.00420744	0.0368571	0.0259209	0.0325808	0.0424583	0.0392255	0.0390774	0.0259442	0.0343367	0.0504671	0.0356697	0.0292805	0.0336769	0.0323581	0.0366869	0.0391392	0.0267647	0.0413381	0.0456983	0.0243849	0.0413874	0.0153758	0.0318041	0.036249	0.0144792	0.0312081	0.0358732	0.0271281	0.0385877	0.0292242	0.0207935	0.0270675	0.0157147	0.0267808	0.0191252	0.0249547	0.0383684	0.0263551	0.0411173	0.028329	0.0324291	0.0379859	0.0360954	0.0340065	0.0311225	0.0393576
367	0.00813588	0.00861433	0.00521106	0.00345926	0.00628419	0.00547669	0.0128507	0.0085985	0.00743085	0.0153964	0.00865991	0.008496	0.0123407	0.00804054	0.00700388	0.0134822	0.0115958	0.0170477	0.0101354	0.00589554	0.00871922	0.00630587	0.0141869	0.0118713	0.00403321	0.0092715	0.0138	0.00503988	0.0137925	0.00997261	0.0149	0.0131349	0.00941442	0.00444691	0.00951343	0.00692151	0.0131094	0.00389651	0.0120624	0.0128097	0.00998208	0.0107489	0.00714614	0.0232115	0.011971	0.00876143	0.00924877	0.0103264	0.00839092
369	0.0125774	0.0154067	0.013574	0.00617356	0.0203006	0.00930452	0.0289547	0.0109301	0.0287565	0.0196038	0.0140253	0.0196515	0.0200522	0.0167866	0.0147731	0.0196092	0.0200891	0.0257546	0.0115165	0.0202196	0.0176921	0.106214	0.0284519	0.0280704	0.00882022	0.0153974	0.0152021	0.0119034	0.0197435	0.026341	0.0241431	0.0359355	0.0131338	0.0123201	0.016423	0.0203249	0.019365	0.0111011	0.0101464	0.026384	0.0342682	0.0399106	0.0141939	0.114444	0.0194808	0.0193629	0.0527107	0.0204883	0.012498
370	0.00710356	0.00973798	0.00622099	0.00517006	0.00761908	0.00794358	0.0112302	0.0129373	0.0123209	0.0169064	0.0451267	0.0525115	0.0464617	0.0444212	0.0435067	0.0267645	0.037879	0.0786499	0.0152054	0.0259718	0.0801089	0.031888	0.0211945	0.0269226	0.0278463	0.0465934	0.0295097	0.0417124	0.0277698	0.0337882	0.0963656	0.0413327	0.0201821	0.0155359	0.0308798	0.0724104	0.028003	0.0352935	0.0300372	0.0334929	0.0108874	0.0605254	0.0285445	0.0665938	0.0388771	0.105327	0.0810886	0.0705416	0.0532203
371	0.0631415	0.0371846	0.0412919	0.00774746	0.0411564	0.0404124	0.0290622	0.0509205	0.0637407	0.0759408	0.122499	0.134189	0.156849	0.113571	0.105019	0.0767651	0.0734977	0.179198	0.0374926	0.0527274	0.188059	0.0951975	0.0468278	0.0763745	0.0666989	0.144087	0.103374	0.0962409	0.106131	0.0833281	0.256853	0.0713489	0.0906613	0.0704844	0.121786	0.159775	0.0452612	0.10666	0.116536	0.112648	0.0557184	0.113057	0.0755446	0.138611	0.112065	0.149867	0.183108	0.136033	0.115876
373	0.0127829	0.0408604	0.0124672	0.0166203	0.0154142	0.019006	0.0135364	0.0191267	0.0146528	0.0224469	0.0657007	0.0761271	0.128697	0.0840803	0.0764043	0.0263004	0.0692392	0.14887	0.031621	0.046074	0.218109	0.0474428	0.0258881	0.0412892	0.0555851	0.101022	0.0327435	0.0470112	0.0414638	0.0372824	0.13239	0.0491583	0.0335297	0.0232923	0.0311587	0.0963917	0.0257018	0.0718047	0.0310473	0.0462856	0.0113028	0.0679005	0.0671595	0.15863	0.0721321	0.268902	0.214543	0.126308	0.123495
374	0.0395382	0.0878083	0.0432062	0.0260146	0.0463145	0.0354101	0.0291212	0.0203446	0.024082	0.0445404	0.0765043	0.0631721	0.176179	0.12144	0.114858	0.0328279	0.0734095	0.194564	0.050551	0.0868671	0.304103	0.104351	0.0385539	0.0677334	0.0963473	0.0675376	0.0632345	0.0633065	0.0602566	0.0400639	0.156043	0.0237817	0.0656546	0.0301641	0.0296632	0.15743	0.0433888	0.07289	0.0487299	0.0596614	0.0329219	0.0978722	0.0466752	0.171524	0.0813335	0.413384	0.199052	0.133603	0.0906977
375	0.00672811	0.00608921	0.00476697	0.00242646	0.00364992	0.00401721	0.0241321	0.00283676	0.0167715	0.00635246	0.0102558	0.0116015	0.0120498	0.00847126	0.0100437	0.0106498	0.00820856	0.00588334	0.00344979	0.00692557	0.131743	0.0273154	0.0105289	0.00530984	0.0029217	0.0364232	0.00441216	0.00367873	0.00615096	0.0123556	0.037242	0.0150279	0.0125828	0.00938744	0.0100485	0.00507189	0.00556865	0.00735491	0.00973889	0.0134991	0.0139122	0.00841378	0.0058913	0.0245357	0.0107215	0.0142993	0.0188329	0.00343632	0.0035518
376	0.00771596	0.00572818	0.00390696	0.00283468	0.00538246	0.00596628	0.0156971	0.00418618	0.0143166	0.0158965	0.0110485	0.00441885	0.00671211	0.00780633	0.00588736	0.0102073	0.0133694	0.0102614	0.00448864	0.0137465	0.133164	0.0284668	0.0145261	0.00792969	0.00247184	0.0140451	0.00862752	0.00938778	0.0131371	0.0109974	0.0158516	0.0194304	0.00907949	0.00558662	0.0150911	0.00824074	0.00753936	0.00796215	0.0106667	0.0128036	0.0267718	0.0101574	0.00546159	0.0376189	0.00953849	0.0239646	0.0352162	0.00801035	0.00379068
377	0.00862426	0.00902743	0.00693769	0.00598919	0.00704307	0.00684918	0.0183098	0.00558909	0.0358903	0.0122497	0.0212333	0.0150312	0.0148906	0.013041	0.0162499	0.0170535	0.013238	0.0126078	0.006312	0.0101246	0.0537409	0.0561832	0.0172247	0.0139571	0.00548747	0.0124546	0.0101957	0.0172465	0.0242943	0.0193656	0.0122007	0.0317693	0.0161052	0.0134627	0.0189669	0.0144365	0.0103945	0.0215989	0.020553	0.193608	0.0222987	0.0211935	0.00946313	0.080128	0.0242839	0.154981	0.039267	0.00768863	0.00599916
378	0.0155748	0.00622988	0.00408985	0.0180088	0.0126128	0.0101248	0.0391192	0.00579491	0.0505871	0.014347	0.039954	0.0417221	0.047496	0.0435642	0.0583155	0.0360597	0.0276003	0.0209962	0.0125576	0.0179632	0.172547	0.0408389	0.038731	0.0104262	0.00747848	0.0522083	0.0109539	0.0107869	0.0135566	0.037678	0.119422	0.0349485	0.0480645	0.0439762	0.0344215	0.0131078	0.0161986	0.0461306	0.0267327	0.222497	0.0347637	0.0344252	0.0230708	0.0633632	0.0460209	0.0708217	0.0634451	0.0101384	0.0120748
379	0.112382	0.0227787	0.00911227	0.0235537	0.0132693	0.0163721	0.0383814	0.00798074	0.0484759	0.0598705	0.0729359	0.0717399	0.0868503	0.0590039	0.098318	0.0506019	0.0497787	0.0401648	0.0187277	0.0322726	0.155248	0.028882	0.0229774	0.0144773	0.015815	0.0568939	0.00919387	0.0201928	0.0154184	0.0213463	0.150285	0.102203	0.115411	0.0903225	0.0827027	0.0323906	0.033855	0.0605039	0.0537623	0.0773754	0.0739326	0.0506191	0.0466157	0.0660776	0.0845263	0.141229	0.0780504	0.0271611	0.0252056
380	0.0189165	0.0254689	0.0175423	0.00153777	0.0100215	0.00596713	0.00467333	0.00742887	0.0129276	0.00714305	0.112596	0.0599513	0.0324039	0.0211121	0.0211431	0.0295105	0.0248685	0.0349048	0.0126219	0.015501	0.126269	0.0325684	0.0250015	0.0122114	0.00923819	0.0724343	0.0251407	0.0549451	0.0196598	0.0116615	0.0345548	0.0145651	0.034165	0.00984791	0.0405716	0.0819491	0.0391177	0.0332307	0.0174669	0.0194744	0.0197332	0.0488821	0.0125634	0.0414691	0.0192848	0.177984	0.0901023	0.0760711	0.0682605
381	0.0384425	0.0962959	0.0464971	0.016236	0.0367657	0.0201918	0.0129809	0.0230357	0.0258017	0.0322993	0.183101	0.1339	0.119186	0.139364	0.0978535	0.0374043	0.0691574	0.123207	0.0356775	0.0601756	0.189281	0.117702	0.0309865	0.0394192	0.0571252	0.0677198	0.0673702	0.0909011	0.053229	0.0345426	0.10994	0.0225765	0.0657726	0.0186309	0.032255	0.209641	0.0885846	0.115238	0.0309529	0.0484989	0.0604354	0.115342	0.0381907	0.0714531	0.0665242	0.406916	0.296771	0.260419	0.132194
382	0.128146	0.0243728	0.0264557	0.0337793	0.0235578	0.0238239	0.0611044	0.0122083	0.0452082	0.126431	0.0754164	0.063057	0.0694012	0.0547535	0.0829687	0.085737	0.0677833	0.0558356	0.020206	0.0444449	0.126617	0.060682	0.0309923	0.0279172	0.018172	0.0229352	0.0167837	0.0223071	0.0175358	0.0375476	0.0915767	0.105803	0.0827121	0.0818997	0.089785	0.0489755	0.0352415	0.0663982	0.0434692	0.0969358	0.0530275	0.0603825	0.052444	0.0709466	0.101506	0.162912	0.072507	0.0512887	0.026584
383	0.00987016	0.0131358	0.0132921	0.0175487	0.0141844	0.0104605	0.0129127	0.010886	0.00555046	0.0249274	0.0197461	0.0144076	0.0101956	0.0127202	0.0104835	0.0211169	0.0174846	0.0151613	0.00983861	0.0215891	0.0481249	0.0168811	0.0189542	0.0103693	0.0146353	0.0145181	0.00599907	0.0144009	0.00831916	0.0105415	0.0265446	0.0456366	0.0168731	0.00736268	0.0272839	0.0135416	0.0101598	0.0175982	0.0113701	0.012271	0.0162362	0.0331482	0.0152039	0.0347988	0.018294	0.0450556	0.0278496	0.0173498	0.0143173
384	0.111178	0.008741	0.0151296	0.0155027	0.0131839	0.0154675	0.0302463	0.0145168	0.0088495	0.051444	0.0464509	0.0313932	0.0309126	0.0293495	0.0423689	0.0382902	0.0357346	0.0463044	0.0832595	0.0416548	0.0850955	0.0459037	0.0264895	0.035409	0.0162952	0.0216012	0.0257136	0.0295159	0.00841513	0.0189858	0.0928875	0.0576504	0.0488684	0.0435103	0.0514876	0.0389152	0.0228186	0.0330311	0.0231566	0.0357814	0.0442718	0.0446913	0.0449126	0.06913	0.0487449	0.126784	0.0640825	0.0505423	0.0268621
385	0.0113318	0.0347047	0.0176752	0.0184045	0.032127	0.0174899	0.0330249	0.0231477	0.0911514	0.0495459	0.0987093	0.066451	0.0718183	0.0689094	0.0813256	0.0649606	0.0580408	0.0200988	0.0260653	0.0261313	0.0289997	0.0387874	0.0515766	0.0267104	0.0210044	0.0166777	0.0235145	0.015761	0.0131665	0.0339139	0.0931592	0.0526143	0.0774542	0.0806993	0.0402483	0.0282101	0.0300895	0.0525251	0.0570606	0.216698	0.0472725	0.0339762	0.0337101	0.0957693	0.0604047	0.0395923	0.0495445	0.0128976	0.0160614
387	0.0518114	0.0236168	0.0382029	0.0546712	0.0583661	0.0517873	0.0690544	0.0403361	0.130805	0.0702251	0.296334	0.331169	0.292394	0.274013	0.317305	0.213493	0.207432	0.0709561	0.0732059	0.0767303	0.147154	0.04648	0.0748104	0.0391291	0.0427754	0.0284895	0.0460649	0.0197424	0.0373125	0.0367303	0.288482	0.210752	0.299176	0.335961	0.178691	0.0547993	0.0933683	0.158656	0.226038	0.227797	0.101718	0.0929571	0.0803878	0.179245	0.192171	0.0843931	0.0527041	0.0373781	0.0546764
388	0.0110119	0.0352806	0.0352544	0.0116299	0.0391391	0.0257976	0.0704579	0.0314075	0.0879731	0.0686277	0.0561906	0.0283331	0.0179313	0.0155577	0.0316549	0.0305603	0.0372875	0.0218354	0.0257107	0.0252023	0.0412966	0.0704946	0.0614188	0.0392432	0.026911	0.0291371	0.0243922	0.0263085	0.0416629	0.0478113	0.0221003	0.0641293	0.031833	0.0316271	0.0383686	0.0183108	0.0262354	0.0335716	0.0289874	0.182098	0.0446057	0.0383105	0.0239866	0.0988421	0.0464884	0.0426364	0.056786	0.0125846	0.0140882
389	0.0142637	0.0147159	0.0160683	0.0969043	0.0275743	0.0333282	0.0350029	0.0240706	0.0559371	0.0482502	0.220065	0.206082	0.187692	0.195233	0.24336	0.189676	0.131126	0.03592	0.0499437	0.0405664	0.095287	0.0269906	0.032673	0.0176092	0.0348815	0.00643445	0.0178009	0.0115562	0.0277168	0.0180682	0.0592533	0.144925	0.164713	0.235524	0.082228	0.0380825	0.0557209	0.0841683	0.123418	0.135866	0.0518279	0.0473022	0.0377296	0.0713471	0.115032	0.065538	0.0942321	0.0212075	0.0398523
390	0.109964	0.156431	0.0885496	0.335681	0.174165	0.142737	0.240693	0.095874	0.214956	0.165396	0.642168	0.606586	0.592672	0.523048	0.752901	0.633602	0.418241	0.227821	0.191364	0.21446	0.300034	0.116875	0.110911	0.0959743	0.100318	0.0344589	0.0537915	0.0313164	0.124927	0.0333337	0.10171	0.606611	0.701039	0.770979	0.474843	0.22149	0.233489	0.475509	0.365706	0.552472	0.197897	0.234057	0.235769	0.338632	0.472579	0.312572	0.100968	0.136677	0.179671
391	0.137887	0.250853	0.136941	1.11669	0.241011	0.357795	1.62622	0.28094	0.69131	0.236902	0.991697	0.711783	0.750638	0.732847	0.846584	0.594894	0.587116	0.421325	0.368995	0.334072	0.361267	0.194997	0.392128	0.178133	0.256634	0.254437	0.346411	0.0692249	0.504971	0.0459668	0.940709	0.854816	0.701388	1.11814	0.795668	0.555684	0.31933	0.820266	0.587833	0.702456	0.409206	0.352366	0.388373	1.20446	0.641927	0.626018	0.378626	0.443201	0.335069
392	0.000390156	0.000175738	0.000476332	0.00622865	0.00148305	0.00130389	0.00202589	0.000849171	0.00102664	0.00162957	0.00810248	0.00844827	0.00591426	0.00776579	0.0126128	0.00524333	0.00508881	0.00245681	0.00213421	0.0015469	0.00288753	0.00196424	0.00150761	0.000538605	0.0013541	0.000820987	0.00052792	0.00142953	0.00184581	0.00212068	0.00145582	0.00466735	0.00535464	0.00992811	0.00421597	0.0812398	0.00131233	0.00268418	0.00383763	0.00400559	0.0014763	0.00132326	0.00181055	0.00346138	0.00311664	0.00237184	0.00454127	0.000543067	0.0014318
393	0.245677	0.2479	0.316481	0.551932	0.347073	0.139167	0.303181	0.235058	0.168248	0.144715	0.257435	0.256792	0.236449	0.294594	0.242598	0.124222	0.163014	0.253082	0.220327	0.235966	0.117839	0.225775	0.127833	0.258644	0.179836	0.12006	0.14078	0.200477	0.119189	0.159623	0.565344	0.168781	0.305186	0.313401	0.175385	0.161899	0.220268	0.213526	0.134879	0.21366	0.0565534	0.101561	0.196641	0.140506	0.155541	0.283248	0.236877	0.243183	0.179488
394	1.40541	1.63511	1.61254	0.966806	1.63669	1.363	1.1221	1.98878	0.403156	1.43538	0.860965	0.500414	0.473272	0.760363	0.809995	0.697934	0.395189	0.785998	1.07126	0.804628	0.615896	0.965063	0.781915	1.09465	1.4221	0.36354	0.750638	0.918897	0.321104	0.251148	1.00741	1.18997	1.24708	1.05982	1.23407	0.492789	1.14785	0.723713	1.23885	0.941251	0.33149	0.494651	0.474739	0.622158	0.730104	0.595513	0.525316	1.03737	0.907953
395	0.220746	0.165384	0.141144	0.443769	0.253916	0.186995	0.314837	0.285644	0.196925	0.214406	0.39937	0.312037	0.345947	0.336735	0.371184	0.288088	0.235418	0.387384	0.225227	0.379657	0.35346	0.510538	0.224292	0.378307	0.214243	0.154515	0.216722	0.115967	0.143614	0.545414	0.736957	0.350028	0.379106	0.49921	0.43236	0.285161	0.226494	0.342564	0.256722	0.337002	0.165787	0.18684	0.310861	0.223666	0.32881	0.42712	0.343169	0.274299	0.2806
396	0.811548	0.495541	0.494126	0.945925	0.988561	0.153506	0.249363	0.190898	0.279193	0.400966	0.374465	0.526679	0.48791	0.658943	0.488358	0.414708	0.133017	0.510048	0.230925	0.376587	0.453395	0.50693	0.483334	0.515038	0.250043	0.266065	0.275083	0.649569	0.231383	0.218479	0.336608	0.422255	0.153687	0.293721	0.426595	0.317535	0.394453	0.25641	0.196838	0.199205	0.190786	0.366045	0.191473	0.489486	0.261838	0.359426	0.338533	0.452228	0.52654
397	0.0107366	0.025593	0.0619433	0.259444	0.102668	0.144308	0.0355677	0.108997	0.110116	0.145716	0.118492	0.107266	0.095132	0.0864823	0.138052	0.125415	0.0781723	0.0430851	0.0499168	0.0381849	0.0556355	0.0351077	0.079318	0.0543291	0.0356781	0.0366625	0.038954	0.0260276	0.00939489	0.0366808	0.0294957	0.114817	0.0654935	0.124852	0.115806	0.0324564	0.0770853	0.132539	0.0807603	0.0999366	0.0700861	0.0714011	0.067705	0.108303	0.13902	0.106705	0.0413685	0.0693247	0.0705853
398	0.426346	0.493768	0.518478	0.73628	0.623165	0.297521	0.449345	0.304546	0.341977	0.209857	0.845366	0.531533	0.691258	0.533469	0.615896	0.389198	0.328653	0.579244	0.309484	0.491677	0.438749	0.505521	0.411571	0.422927	0.276608	0.723262	0.203903	0.374896	0.257258	0.258948	0.964151	0.194477	0.285194	0.385031	0.395867	0.810802	0.278086	0.681863	0.201889	0.398139	0.497618	0.486813	0.492417	0.574481	0.384218	1.25185	1.09425	1.0725	0.438143
399	0.00115383	0.00127793	0.00160864	0.00359847	0.00179251	0.000699508	0.00235334	0.0025682	0.00261719	0.00162109	0.00234774	0.00295749	0.00177761	0.00203691	0.00194118	0.00971239	0.00404348	0.00229553	0.00135748	0.00107513	0.0312641	0.00265697	0.00173925	0.00267735	0.000726249	0.00389897	0.00306152	0.00193016	0.00168256	0.00195462	0.0128526	0.000995914	0.00156468	0.00477616	0.0112299	0.00571543	0.00152087	0.00214536	0.0024372	0.00203687	0.215638	0.00326918	0.00210425	0.0090989	0.00446793	0.0207595	0.00795628	0.00293162	0.0028492
401	0.00525188	0.00717688	0.00500817	0.00342314	0.00601059	0.00259794	0.020315	0.00398931	0.0201963	0.0174378	0.00754561	0.0119167	0.0142536	0.00998986	0.0071847	0.020395	0.0121145	0.00976147	0.00614544	0.0119446	0.0317204	0.00529337	0.0118148	0.00537634	0.001751	0.0183305	0.00535819	0.00968388	0.00539278	0.00636955	0.0178834	0.021525	0.0117229	0.00498828	0.00768215	0.00560261	0.00467118	0.00539152	0.00383645	0.00782315	0.017504	0.0188043	0.00650688	0.0218831	0.00961043	0.0257324	0.0276671	0.0085127	0.01167
402	0.00698601	0.0220804	0.00889892	0.00361189	0.00714903	0.00656096	0.0110412	0.00849485	0.0135618	0.0178671	0.0102657	0.0167138	0.024679	0.0126483	0.00589253	0.0213275	0.0172184	0.0109265	0.011522	0.0106595	0.032588	0.00994275	0.00817357	0.00696039	0.00260613	0.0304659	0.00930789	0.00784466	0.00728283	0.00863136	0.0233134	0.0102757	0.0180237	0.00513336	0.00903676	0.00681693	0.0126709	0.00439283	0.00424527	0.00769007	0.0091743	0.0188334	0.00921449	0.0118551	0.0106815	0.0295199	0.0208862	0.00930001	0.0194908
403	0.00386166	0.0122511	0.00236291	0.00988622	0.00245291	0.00335692	0.00517356	0.00140411	0.0059425	0.00699993	0.00341668	0.00172627	0.00309202	0.00288368	0.00207867	0.0100719	0.00855095	0.00879575	0.00149903	0.00428566	0.00837775	0.00952949	0.00548339	0.00616017	0.00203703	0.00311763	0.00406633	0.00486302	0.00666547	0.00773945	0.00297355	0.00617794	0.00617911	0.00209713	0.0136724	0.00508119	0.00919296	0.00192399	0.00376982	0.00341569	0.0144354	0.00576344	0.00303153	0.018352	0.00259635	0.00182079	0.00738102	0.0195733	0.00148507
404	0.00999401	0.0139155	0.0162991	0.00101848	0.0148775	0.00697939	0.010738	0.0129791	0.0125196	0.013977	0.00967543	0.00999619	0.00780615	0.0118943	0.010626	0.0119429	0.0139192	0.00852744	0.01722	0.00591434	0.00873175	0.00827578	0.00823961	0.0105284	0.0041727	0.00707346	0.0145707	0.012938	0.0127519	0.0147985	0.00845339	0.00957513	0.0190395	0.007228	0.00801133	0.00721733	0.0172075	0.00358276	0.0098361	0.0132026	0.0109959	0.0099125	0.00673023	0.0138864	0.0128724	0.00641263	0.0204006	0.00896949	0.00979309
405	0.604065	0.985062	1.17377	1.2065	0.94024	0.125927	0.0369296	0.023681	0.0982707	0.175033	0.30658	0.699659	0.457378	0.369136	0.262554	0.134809	0.116944	0.097714	0.0326355	0.336431	0.127953	0.137702	0.153076	0.397272	0.0812846	0.0965295	0.150387	0.0564199	0.141748	0.100095	0.297284	0.0685185	0.429404	0.188273	0.169202	0.199695	0.113123	0.124433	0.112154	1.41699	0.0773048	0.155877	0.0377623	0.172889	0.748685	0.0909966	0.53383	0.332095	0.103852
406	0.00217687	0.00106707	0.00517379	0.0096056	0.00628488	0.00404117	0.0411168	0.00879768	0.0119922	0.0145359	0.0109077	0.0138032	0.0108529	0.0133652	0.009775	0.012838	0.0190519	0.0123501	0.012439	0.0122627	0.0130516	0.0330567	0.0170322	0.0065445	0.00716585	0.0177631	0.0143607	0.0079166	0.00489542	0.00507179	0.00540666	0.0169392	0.0225543	0.0155688	0.0101523	0.00794547	0.0202406	0.0098653	0.014885	0.0132767	0.0156702	0.0129081	0.0112717	0.0425442	0.0275271	0.0219687	0.00490367	0.0134075	0.0127995
408	0.00712903	0.0246507	0.0119491	0.00882271	0.00587224	0.0234851	0.0114885	0.00415994	0.0117985	0.0114107	0.118514	0.0818785	0.0856574	0.0881686	0.0956136	0.0105002	0.0199705	0.122004	0.0309589	0.098769	0.0119548	0.0221701	0.0141371	0.0110203	0.0243155	0.0240768	0.00796788	0.0276962	0.0105649	0.0144361	0.0327403	0.0279388	0.0247278	0.058653	0.0246355	0.0634968	0.0129514	0.0227176	0.0142106	0.0336188	0.0120363	0.0153191	0.0101402	0.0217517	0.015991	0.0230738	0.079378	0.0444005	0.0353556
409	0.00837697	0.0202941	0.00667408	0.0102753	0.00651467	0.00956392	0.0243207	0.0121789	0.00737267	0.0256664	0.0181714	0.021172	0.0153063	0.0199539	0.0137563	0.0255632	0.0178725	0.0245355	0.0119858	0.0195161	0.00534389	0.0183804	0.0434911	0.0240095	0.0134063	0.0143601	0.00622563	0.0113409	0.00515627	0.00575022	0.0247233	0.014758	0.0276986	0.0112301	0.0174732	0.0331994	0.0189844	0.0120334	0.0106055	0.0200427	0.0288452	0.0257385	0.0220079	0.0280208	0.0271401	0.0396168	0.0149986	0.0106916	0.0159278
410	0.0146242	0.038644	0.0186261	0.0558215	0.0348804	0.0150933	0.0282334	0.0146245	0.0105138	0.0114349	0.104968	0.09533	0.125777	0.0872672	0.123703	0.0266792	0.0385456	0.151887	0.0309294	0.0943669	0.0256031	0.0546099	0.0127512	0.0150959	0.0471399	0.0246765	0.0159143	0.0332739	0.0184192	0.0118185	0.10725	0.0151192	0.0219239	0.11372	0.0424514	0.0914469	0.0251352	0.025452	0.0110115	0.0282144	0.0180742	0.0202375	0.0156229	0.0459583	0.0202373	0.0524171	0.0851712	0.0494895	0.0502958
411	0.0046654	0.00543376	0.00573817	0.0150061	0.00786248	0.00544931	0.0114798	0.0032909	0.0178263	0.0179055	0.00882504	0.0069442	0.00764198	0.00875823	0.00549143	0.0114263	0.00941625	0.0131163	0.015241	0.00787326	0.0195491	0.0187282	0.0275565	0.0173199	0.00754863	0.0122447	0.0234766	0.0104477	0.0137453	0.0235263	0.0158277	0.0145533	0.0128114	0.00727352	0.00947709	0.0114267	0.00842045	0.00470148	0.0167871	0.0156947	0.0406207	0.0114158	0.0112068	0.0241909	0.00909168	0.012095	0.0165888	0.011669	0.00531635
412	0.0114707	0.00913121	0.00963498	0.00649134	0.00892896	0.00663512	0.00739614	0.0115112	0.0206738	0.0304474	0.012705	0.00967186	0.0217843	0.0109949	0.0117448	0.0272726	0.0149002	0.0141788	0.00912718	0.0160039	0.0159383	0.0200198	0.0153022	0.0197437	0.00712265	0.0188037	0.0221474	0.0161817	0.0178906	0.016065	0.0143375	0.0101057	0.0244434	0.0150719	0.0205202	0.00843217	0.0135882	0.00622708	0.0152332	0.0253424	0.0120596	0.0190952	0.0123488	0.0155727	0.01794	0.0106598	0.0172137	0.0126452	0.0135628
413	0.00622869	0.0221659	0.0103618	0.00420912	0.0172049	0.00610319	0.0122821	0.0183749	0.0141011	0.0138593	0.00892121	0.00661746	0.00228865	0.0120848	0.0104637	0.00309553	0.00433122	0.00849761	0.0190081	0.00901771	0.00635708	0.0171564	0.0172984	0.0191727	0.0096238	0.00378366	0.00962222	0.00376649	0.0247219	0.0187551	0.00247815	0.00638713	0.0239236	0.00732679	0.0042755	0.00682313	0.00746216	0.00311223	0.00892537	0.0205372	0.0110543	0.0143066	0.00463908	0.00956736	0.0135053	0.00329404	0.00665534	0.0070791	0.00757693
414	0.013244	0.0176742	0.011529	0.00326767	0.02203	0.0100153	0.0287804	0.0171295	0.0138809	0.0309094	0.0177509	0.00986014	0.0105772	0.0153314	0.0218611	0.0107602	0.00742696	0.00937244	0.019197	0.0178986	0.0113522	0.0154685	0.0370295	0.0282998	0.0126583	0.00885958	0.0146391	0.0079842	0.0210646	0.0230354	0.0117592	0.0173759	0.0219096	0.00972021	0.0160858	0.0128675	0.012609	0.00838851	0.0103263	0.0177195	0.0152941	0.0141583	0.0100219	0.0182014	0.0186758	0.00684077	0.0195785	0.0102648	0.0131401
415	0.0187414	0.0200165	0.0181914	0.0104578	0.0131246	0.015124	0.0157756	0.0226074	0.037067	0.0414706	0.0199726	0.0232609	0.0313745	0.0209154	0.0190913	0.0334213	0.0262772	0.0129673	0.0142326	0.046399	0.0188746	0.0209347	0.028733	0.0260312	0.0136098	0.0186162	0.0225554	0.0236632	0.0161041	0.0246756	0.016986	0.0164173	0.0267725	0.0166991	0.0287546	0.0260554	0.0148677	0.0141347	0.0157823	0.0266963	0.0259195	0.0296197	0.0224298	0.0427657	0.0218136	0.0154947	0.015279	0.0188426	0.0181558
416	0.0148345	0.0123777	0.00839537	0.015992	0.0104987	0.00911855	0.0294255	0.0153105	0.0323461	0.0200616	0.00975117	0.0142506	0.0128445	0.0108104	0.00934894	0.0202996	0.0195819	0.0105503	0.00707927	0.0176667	0.0148985	0.00976902	0.00702578	0.0150882	0.0158148	0.0103198	0.012172	0.00717113	0.00773637	0.0241863	0.058583	0.0260458	0.0120141	0.00767601	0.0117765	0.0129142	0.00839185	0.00858037	0.00978674	0.0136814	0.0336339	0.0192006	0.0111124	0.0234363	0.0128507	0.0127206	0.0328407	0.013136	0.00809867
417	5.46466	4.92413	5.46067	8.78839	6.18572	2.51813	6.90425	4.87752	3.07382	4.10716	4.56263	5.45677	4.83721	5.72494	4.40686	3.76909	3.6909	4.83212	4.92617	4.90022	6.59265	5.75962	4.51845	5.76352	6.29382	4.84351	5.98173	4.93602	5.17442	3.95082	6.27507	4.4732	6.1982	2.87505	3.94073	6.27384	0.337884	4.53212	3.67451	4.57397	3.18042	3.45476	3.11445	5.23404	3.72838	5.16624	7.65984	5.96746	5.7223
418	0.0115893	0.0195088	0.0114205	0.0204299	0.0120289	0.0198212	0.0234304	0.0217123	0.0411869	0.0569488	0.0122247	0.0222929	0.0213438	0.0154354	0.027593	0.038339	0.030567	0.0155203	0.014895	0.0194472	0.0441969	0.0344217	0.0523936	0.0233795	0.0124982	0.038277	0.0336186	0.0404329	0.048915	0.0393787	0.0168931	0.0485135	0.0376743	0.0290165	0.0344785	0.0164388	0.0318191	0.00799414	0.0377655	0.0477496	0.0644834	0.0312821	0.0407802	0.0609737	0.0501803	0.123536	0.0365382	0.0184958	0.0282472
420	0.0198178	0.0308676	0.0312547	0.0252585	0.0112527	0.0220709	0.0986806	0.0435415	0.0182002	0.0859173	0.0288151	0.0742473	0.0612462	0.0365891	0.0954751	0.0688225	0.0296363	0.0422307	0.136059	0.0383265	0.0351252	0.0857584	0.0259115	0.0678489	1.38711	0.0987087	0.073946	0.0218436	0.0307932	0.0345745	0.0778784	0.434258	0.097151	0.0265677	0.0490967	1.35817	0.0303443	0.0264118	0.0644489	0.0306454	0.110893	0.0818833	0.0454818	0.056817	0.0510743	0.187063	1.05974	0.0346749	0.0635573
421	0.00886036	0.0165469	0.0294061	0.00828754	0.015031	0.0135094	0.0424303	0.00771479	0.0149097	0.0283895	0.014757	0.0292514	0.0271824	0.0269974	0.0308285	0.0277536	0.0298863	0.0257497	0.0147138	0.0254748	0.014852	0.0297078	0.0398066	0.0160444	0.903826	0.0324986	0.0863332	0.0155628	0.0134362	0.0501522	0.0179684	0.0788369	0.0739208	0.0301576	0.0310816	0.571669	0.0270474	0.0157529	0.0188223	0.0321916	0.0510202	0.054475	0.0417413	0.0348739	0.0384082	0.1043	0.195486	0.0116734	0.0179732
422	0.0122417	0.0134793	0.0116954	0.00514347	0.0118927	0.012928	0.0114783	0.0123675	0.0219451	0.0489353	0.0161543	0.0133314	0.0212888	0.0139995	0.0154427	0.0276044	0.0234356	0.026607	0.0197688	0.0135009	0.0141219	0.0383603	0.0280491	0.0322997	0.0167387	0.0247125	0.0358981	0.0216295	0.0207112	0.0295505	0.0200354	0.0162063	0.0307912	0.0130284	0.0182249	0.0207913	0.0252474	0.0100678	0.033868	0.0325887	0.0159637	0.0217758	0.0203152	0.0455875	0.0271165	0.0176803	0.0212019	0.022925	0.0153997
423	0.0250244	0.0217955	0.0188524	0.00195103	0.0187558	0.0158041	0.0128435	0.0210093	0.0306924	0.0383594	0.0279169	0.0308372	0.0523612	0.0262825	0.0338484	0.0500095	0.0429274	0.0273205	0.0265652	0.0185209	0.0305663	0.0325036	0.0132134	0.0309444	0.0189235	0.03138	0.0530919	0.0358285	0.0333863	0.0368416	0.0141708	0.0148529	0.0598053	0.0287559	0.0356039	0.0194449	0.021484	0.0125308	0.0351035	0.063057	0.0256701	0.0452402	0.0325843	0.0228734	0.0572126	0.0277829	0.0122818	0.0270807	0.0281371
424	0.0391325	0.0278123	0.0135068	0.00340133	0.0210986	0.0197732	0.0195656	0.032368	0.0380952	0.0451776	0.0222377	0.0281821	0.0599384	0.0338171	0.0344598	0.0417186	0.0516073	0.0313319	0.0259275	0.0557762	0.0434638	0.0254812	0.00596737	0.0388926	0.0186188	0.0248518	0.0463971	0.0432306	0.0285381	0.0415606	0.0222972	0.0360901	0.0510689	0.0265423	0.0437675	0.0217387	0.0218739	0.0128663	0.0239616	0.0578821	0.0306696	0.0461163	0.0233256	0.0239158	0.0451579	0.0351821	0.0403637	0.0320752	0.0320882
425	0.031432	0.0191849	0.0152733	0.00347138	0.0212066	0.0141514	0.0563482	0.0277611	0.0218188	0.0507142	0.0287632	0.0453259	0.0541068	0.0618383	0.0451718	0.0356037	0.043729	0.0379535	0.0288878	0.0936671	0.0268605	0.0480327	0.0203708	0.0426321	0.0110073	0.0307815	0.0184502	0.0159534	0.0146752	0.0300444	0.0510878	0.0820407	0.0269222	0.0182083	0.0427858	0.0473526	0.0234669	0.0182118	0.0205576	0.0363934	0.0371297	0.0530667	0.0165682	0.0681666	0.0366551	0.0270067	0.0756762	0.0248565	0.0323056
426	0.00058649	0.000354748	0.000393732	0.028682	0.000257686	0.00664383	0.000855921	0.000482785	0.0110937	0.000643497	0.00148777	0.000231717	0.000882793	0.000206951	0.0011357	0.00276222	0.00362702	0.00125887	0.00015286	0.000389637	0.000498534	0.00155352	0.000998529	0.000649147	0.000470473	0.00168149	0.000903657	0.000233774	0.00120645	0.000889547	0.000801053	0.000969369	0.000631357	0.000413833	0.00106487	0.00142776	0.0459262	0.000963312	0.000627623	0.000636304	0.0021473	0.00521847	0.00284495	0.00132202	0.00566177	0.00252417	0.000994395	0.00962796	0.00051752
427	0.0406264	0.0283426	0.0242332	1.24417	0.0270137	0.699849	0.0281842	0.0268689	0.806598	0.171962	0.164051	0.0255818	0.0630985	0.0189617	0.142487	0.153254	0.383372	0.0264441	0.0162968	0.022668	0.0408194	0.0196772	0.0934395	0.120213	0.0316752	0.118277	0.0775582	0.0777442	0.124091	0.140113	0.0239768	0.049812	0.0698144	0.0698371	0.0589838	0.148591	0.0331698	0.0575358	0.0595108	0.0548278	0.185844	0.320305	0.334455	0.083947	0.690801	0.292629	0.0510768	0.28675	0.0430235
428	0.00967471	0.00345341	0.00568049	0.462399	0.00231836	0.134237	0.0126606	0.00670699	0.156919	0.0247292	0.0243088	0.00583156	0.017001	0.00596011	0.0278964	0.0408624	0.0505306	0.0120492	0.00549223	0.00847593	0.00657322	0.00874041	0.0221426	0.0406432	0.0125846	0.0245397	0.0191024	0.0203184	0.0281918	0.0443601	0.0140842	0.0112805	0.0252235	0.0152787	0.0127219	0.0174036	0.00630784	0.0197071	0.0153094	0.0129355	0.037942	0.0911452	0.047789	0.0183186	0.134602	0.0837318	0.0298004	0.0337768	0.00747055
429	0.0137576	0.00658032	0.00986142	0.526796	0.00555633	0.207944	0.0163031	0.00708243	0.276572	0.0585236	0.039471	0.00693698	0.0194683	0.00572915	0.0360851	0.0509462	0.0883518	0.0203546	0.00379216	0.00733228	0.00879376	0.0127729	0.073453	0.0336091	0.0104781	0.0454698	0.0118968	0.0168872	0.0432013	0.0321293	0.00618956	0.00822244	0.0137155	0.0173266	0.0250847	0.0284074	0.0127675	0.0176756	0.010919	0.008888	0.0365582	0.207526	0.148681	0.0421085	0.191065	0.0866771	0.0189728	0.0544091	0.0191943
430	0.0306111	0.0161324	0.0208179	0.976819	0.00890452	0.479555	0.0287956	0.0215521	0.653359	0.114846	0.0957124	0.0123096	0.0417785	0.0127872	0.0947	0.0667239	0.204427	0.0253853	0.00698349	0.0185673	0.0262765	0.0159771	0.0798396	0.0853276	0.0214088	0.0632273	0.0345595	0.0490584	0.0904327	0.106275	0.0123159	0.0250011	0.0269926	0.0483506	0.0462587	0.105371	0.0108136	0.0300845	0.0304406	0.0210815	0.110176	0.289505	0.264868	0.0669902	0.474148	0.193556	0.0315543	0.191699	0.0221524
431	0.0161271	0.00764076	0.0133067	0.885318	0.00571475	0.292598	0.0193352	0.0135323	0.277755	0.0421729	0.0468052	0.00809588	0.0219052	0.00816195	0.0354513	0.0624014	0.111894	0.0193229	0.010135	0.0158742	0.0138638	0.015764	0.0324007	0.0485907	0.0177309	0.0280519	0.021079	0.0152374	0.0441374	0.0468202	0.00713826	0.0237554	0.0166269	0.0228618	0.0222357	0.0398151	0.0126701	0.0252573	0.0184643	0.0136096	0.040703	0.142937	0.134191	0.0279211	0.262225	0.129369	0.0411472	0.0635175	0.0127923
432	0.0108098	0.00862361	0.0157201	0.37901	0.0153888	0.265727	0.00820498	0.0153698	0.289715	0.0528813	0.0906272	0.0341394	0.0523818	0.0341042	0.0752808	0.0486565	0.174437	0.0104064	0.0286334	0.0131841	0.0271131	0.0239765	0.0264353	0.0494349	0.0106263	0.0406046	0.0367919	0.0297199	0.0502059	0.078621	0.0112679	0.0444404	0.0177796	0.0588768	0.0290179	0.0334073	0.00816081	0.0211449	0.0264802	0.0148754	0.0648053	0.130451	0.113736	0.0547621	0.230467	0.143437	0.0238909	0.0829024	0.0346842
433	0.0346097	0.0350061	0.0332777	0.345441	0.0278886	0.428052	0.0225206	0.0216545	0.448306	0.140077	0.129271	0.0580521	0.0747933	0.0549299	0.115409	0.0861454	0.267451	0.0655946	0.0467328	0.0242747	0.0533758	0.0243232	0.0609087	0.0846656	0.0448066	0.163642	0.184654	0.111696	0.221661	0.17054	0.0148615	0.0756881	0.187797	0.0423558	0.0891599	0.0453324	0.0525431	0.0750573	0.15127	0.192705	0.106751	0.235038	0.195026	0.139133	0.38648	0.162495	0.0730551	0.173909	0.0546612
434	0.0157197	0.00650114	0.0118186	0.661949	0.0087657	0.182714	0.0181526	0.00699337	0.14479	0.0546645	0.0290398	0.00704416	0.0124402	0.00661514	0.0274383	0.0317311	0.119811	0.016871	0.0118147	0.0130219	0.0141282	0.0235776	0.030211	0.0501591	0.0265095	0.0422707	0.0165068	0.0129547	0.0324187	0.0304704	0.0102383	0.0147364	0.0206956	0.0154537	0.02039	0.0255161	0.016358	0.0331303	0.0134398	0.010792	0.0449512	0.160368	0.0370696	0.0586831	0.248965	0.101239	0.0316562	0.0303983	0.0103719
435	0.0162946	0.00995874	0.0137455	0.96684	0.00733672	0.28236	0.0223083	0.00805475	0.202821	0.0721711	0.0408502	0.0130174	0.0216462	0.00357737	0.0359806	0.035663	0.0882556	0.0163632	0.00940562	0.0177558	0.0133803	0.0134348	0.0312794	0.0559561	0.033374	0.0400873	0.036699	0.0108482	0.047797	0.0317772	0.0490794	0.0078299	0.0208779	0.0166102	0.0267013	0.0365648	0.0129292	0.0402611	0.0203729	0.0108873	0.0473754	0.199733	0.10182	0.0508686	0.144541	0.121707	0.0241472	0.0417833	0.0125696
436	0.0160706	0.0159929	0.0185565	1.19193	0.0226964	0.432422	0.0252665	0.0165279	0.463697	0.0915039	0.105723	0.0144646	0.0407675	0.016607	0.0921301	0.0801753	0.234571	0.0184387	0.0134552	0.0173008	0.0234998	0.0496108	0.045163	0.074651	0.0190955	0.0658	0.0782716	0.0429008	0.0735792	0.0967796	0.0440626	0.0375381	0.0141567	0.065209	0.0630455	0.0694752	0.00978581	0.0270535	0.0404483	0.0225656	0.0895431	0.208844	0.121564	0.0599323	0.324287	0.148144	0.0472159	0.163826	0.0283948
437	0.0105182	0.0075926	0.0145445	0.0997447	0.0168495	0.148288	0.0345941	0.0092534	0.148728	0.077895	0.121418	0.115231	0.124174	0.11144	0.114841	0.0900971	0.194863	0.0672958	0.0921642	0.0394125	0.0238936	0.0833637	0.0761341	0.0867362	0.0161574	0.0603043	0.0395461	0.0322055	0.0872074	0.0500313	0.037861	0.0208534	0.0223955	0.0258449	0.041234	0.0253219	0.0218758	0.0752157	0.0333849	0.0523482	0.139943	0.183353	0.142655	0.099515	0.300621	0.141874	0.0369093	0.086968	0.113034
438	0.00111097	0.000917295	0.000860747	0.0290932	0.000733511	0.0265198	0.000835275	0.000866077	0.0349347	0.00451171	0.00525804	0.00066993	0.0018855	0.000396905	0.00461617	0.00447859	0.011837	0.000576954	0.000429241	0.000467495	0.00142317	0.00230856	0.00309094	0.00354876	0.00108996	0.00295928	0.0018838	0.00240154	0.00313901	0.00294934	0.000982039	0.00298375	0.00145554	0.00144244	0.00108091	0.00569128	0.00152225	0.00182914	0.00131803	0.00078056	0.666118	0.0072648	0.0191657	0.0039846	0.0221607	0.00927262	0.00122443	0.00909444	0.00117446
439	0.0582953	0.0364649	0.0218161	0.059542	0.0192195	0.119365	0.0462687	0.0322498	0.1359	0.0824443	0.0794291	0.0549089	0.0626852	0.0529829	0.0712767	0.064785	0.131569	0.010804	0.0384419	0.0284936	0.0794742	0.0464943	0.00971582	0.0408256	0.0408588	0.111343	0.0934404	0.113744	0.140017	0.124116	0.0731242	0.0745558	0.170453	0.0935801	0.0651992	0.0456815	0.0777577	0.0103423	0.113754	0.179816	0.0661973	0.156279	0.0784736	0.0523637	0.22369	0.101999	0.0828479	0.137915	0.0569252
440	0.00627021	0.00750677	0.0103691	0.0185352	0.00830913	0.0336013	0.0171354	0.00652186	0.0431518	0.0450043	0.0971678	0.105287	0.116569	0.114059	0.0960989	0.077953	0.148515	0.095303	0.101254	0.0931138	0.0271374	0.0918299	0.0076822	0.108703	0.00539872	0.0372299	0.0090552	0.0383057	0.0134027	0.0410369	0.0757768	0.0479219	0.0244405	0.0141223	0.0146224	0.0188373	0.0268852	0.109719	0.0218832	0.0214067	0.103016	0.20268	0.073325	0.146141	0.205666	0.145991	0.105058	0.0395461	0.122508
441	0.0450094	0.0732686	0.0272653	0.0451865	0.0358439	0.101629	0.0554809	0.0420227	0.172498	0.112356	0.145485	0.248141	0.207727	0.252195	0.236624	0.110222	0.157843	0.191196	0.127479	0.145963	0.124745	0.151431	0.105048	0.244123	0.0931548	0.219099	0.106881	0.144056	0.135289	0.120186	0.121656	0.131083	0.114176	0.0738826	0.100017	0.140996	0.114898	0.0840586	0.100508	0.141167	0.213805	0.245302	0.123095	0.230372	0.231978	0.208862	0.160424	0.211648	0.147755
442	2.05964	2.25394	3.18891	2.77673	2.93889	2.93995	2.34341	3.35225	2.00384	2.43544	2.36538	2.3631	2.19239	2.53859	2.45327	2.44794	2.6446	3.00249	2.98849	3.53212	1.42583	3.02747	1.92202	3.14195	2.38683	1.32656	2.77609	2.84524	2.73982	2.35078	1.98612	3.68297	3.77103	2.26559	2.84773	2.54285	3.03515	3.36269	2.5222	2.51806	2.54921	2.80456	2.28761	3.00594	1.9407	0.905852	1.4355	3.43489	2.97096
443	2.75395	2.49561	2.60974	1.34113	2.92573	2.11913	5.19714	2.09793	2.33122	2.56468	2.46973	2.99136	2.34546	2.64129	2.14427	1.97359	2.40152	1.77363	3.34749	2.55446	0.227735	1.79757	2.98918	0.919406	2.16283	2.74137	2.45115	2.06829	2.72799	2.64437	2.1663	1.77402	2.28784	2.70523	1.68901	0.871816	2.73209	2.57844	3.06157	1.98824	2.13674	2.20482	1.66708	1.85676	1.96683	3.86532	1.13898	1.8662	2.47751
444	0.0745532	0.133212	0.0593419	0.0743672	0.0586837	0.0907749	0.0975641	0.0930573	0.129361	0.0991155	0.117343	0.398861	0.156759	0.172621	0.265849	0.118052	0.12875	0.122192	0.115036	0.216237	0.122176	0.112776	0.287187	0.204457	0.0778794	0.190965	0.135215	0.132218	0.129883	0.147808	0.0904591	0.101262	0.126714	0.0894246	0.0726475	0.256207	0.179983	0.0698969	0.123229	0.140881	0.132077	0.206776	0.110163	0.209578	0.170769	0.199442	0.125854	0.356365	0.176984
445	0.00242166	0.00268266	0.00173196	0.325171	0.0017932	0.0131421	0.00848133	0.0033794	0.0106077	0.00988384	0.00207782	0.00334735	0.00345177	0.00190607	0.0118936	0.00590486	0.00389234	0.00801972	0.0065369	0.00983332	0.00427049	0.00912249	0.0112241	0.0223184	0.00267347	0.00561946	0.00259119	0.00741307	0.0050273	0.0112142	0.00585058	0.00541144	0.00520195	0.00220049	0.00934313	0.00550166	0.0131555	0.00526794	0.00346045	0.00458042	0.0134528	0.00953239	0.00418494	0.0381492	0.00676249	0.0032744	0.0312215	0.00495341	0.00267618
446	2.20899	2.37884	2.54617	0.967517	3.64054	2.02885	3.64616	3.41029	1.76386	1.40588	1.60811	1.5097	1.34817	1.76685	1.5326	0.881016	1.48031	1.74721	1.83132	2.11711	0.422317	1.74894	1.91929	1.59247	1.02391	2.23318	1.57082	2.13303	1.95941	1.15559	2.12636	0.747388	1.906	1.6428	1.5239	1.09136	1.80767	1.94917	2.00264	1.4948	1.54441	1.33436	0.848591	1.91309	1.91966	0.938908	1.39203	2.49857	2.11247
447	3.14782	2.77341	4.38313	3.75485	4.23826	3.75379	3.13292	5.22569	3.12204	3.47008	3.21983	2.99242	2.45506	2.73894	3.57628	3.69225	3.62656	4.37373	4.29071	4.42032	2.17326	4.43527	2.55915	4.51826	3.65771	1.88719	3.45471	3.89565	3.28325	2.69256	2.44879	5.25036	4.10321	4.49116	4.58425	3.0673	4.39338	3.90595	2.75914	3.21399	3.6012	3.6865	3.89926	4.30879	2.15195	0.962527	2.18599	3.44116	3.77209
449	2.73723	2.36747	3.04236	2.92553	2.78462	2.62256	2.26292	4.24529	2.45316	2.61348	2.28339	1.83089	2.33604	2.80231	2.81739	2.61665	2.2271	3.02631	2.97965	2.64853	1.8209	2.75314	2.04679	2.93805	2.86069	1.73323	2.37841	1.96053	1.86498	1.67415	2.00126	3.73964	2.33617	2.75809	2.99142	2.53379	2.98369	2.40239	1.80661	2.13785	2.1231	2.52044	2.61047	2.75834	1.46584	0.81695	2.05991	2.76206	2.66127
450	0.00654608	0.00804576	0.0175622	0.0942953	0.0208061	0.0623596	0.0120869	0.00942163	0.0784595	0.0229226	0.0171146	0.00941952	0.00939647	0.00728119	0.0139883	0.0204311	0.0558165	0.0122884	0.00862898	0.00588585	0.0184438	0.0181295	0.0167998	0.028646	0.00742492	0.0147772	0.0150484	0.0194104	0.0242996	0.0233299	0.0196231	0.0240259	0.0114757	0.020403	0.0250591	0.0337456	0.00908661	0.00652507	0.0198209	0.0270244	0.0275257	0.0515413	0.0430302	0.0306483	0.0643034	0.0304332	0.0195973	0.0601034	0.0100911
451	1.97112	1.58724	1.12298	2.13216	1.18539	1.40936	1.03582	1.31692	1.07591	1.2625	1.27036	0.956038	1.57176	1.64057	1.16629	1.30221	0.986964	2.31964	1.36153	1.84926	0.943538	1.53778	1.05369	1.32413	1.47967	1.02293	1.11004	1.01645	0.881494	0.924567	1.24927	1.78552	0.895316	1.36244	1.25744	1.70737	1.43481	1.14276	0.936264	0.887156	0.8014	1.34181	1.29972	1.81212	0.734735	0.706988	1.79038	1.62389	1.49076
452	0.016679	0.0252126	0.0559076	0.0665163	0.0502355	0.0378375	0.0329455	0.0113964	0.0498786	0.0359127	0.0127263	0.0143256	0.0088176	0.00797751	0.0118462	0.016019	0.0296679	0.00765977	0.0144039	0.00554247	0.0375823	0.0107729	0.0164529	0.0458308	0.0184123	0.0294536	0.038454	0.0570575	0.0375442	0.0207505	0.0147306	0.0189945	0.0139309	0.0372725	0.034713	0.0223185	0.0158946	0.00632348	0.0316657	0.0646817	0.0530407	0.0371783	0.0290837	0.016474	0.0500304	0.0135059	0.0111655	0.0244766	0.0185095
453	0.0121417	0.0280074	0.0514866	0.0416525	0.0403972	0.0333818	0.0347269	0.0110949	0.0378106	0.040578	0.0135204	0.0109087	0.00844048	0.00917307	0.00837021	0.0241098	0.0442996	0.00535489	0.0112557	0.0111636	0.0294711	0.0147784	0.0141624	0.0616834	0.0247061	0.0235682	0.0322559	0.0314335	0.0303644	0.0246202	0.0347818	0.0153947	0.0111199	0.027194	0.0402405	0.0257578	0.019149	0.00806782	0.021316	0.0437989	0.0353012	0.0359365	0.0417607	0.0209761	0.0438941	0.0188322	0.0103029	0.0220138	0.0205481
454	0.00653164	0.0113953	0.018952	0.013093	0.0190476	0.018912	0.0175809	0.00421629	0.0162704	0.0231143	0.00636888	0.00742407	0.00415375	0.0060266	0.0040431	0.0103139	0.010801	0.00721876	0.00917844	0.00829322	0.013769	0.00583463	0.00829488	0.057486	0.0182604	0.00951763	0.00575622	0.0121604	0.01383	0.00970495	0.00825025	0.00967746	0.00873409	0.012988	0.0190143	0.0200663	0.0200317	0.0107698	0.00752984	0.0186902	0.0377512	0.0185602	0.0104753	0.0217309	0.0133966	0.0108333	0.0329927	0.0156664	0.00652825
455	0.00560331	0.00772569	0.0207773	0.0631522	0.01712	0.00791616	0.0109926	0.00502713	0.0169738	0.0214755	0.0256522	0.00822567	0.00720537	0.00509785	0.00701103	0.0106098	0.0055345	0.0115433	0.00994513	0.00625693	0.0116226	0.0135014	0.0423743	0.0180761	0.0114771	0.0149871	0.0142439	0.0149507	0.0142783	0.0158303	0.0133315	0.0227394	0.0139452	0.0202211	0.0163527	0.0349001	0.0122697	0.00347184	0.0184762	0.0257039	0.0184757	0.0261633	0.0237142	0.023001	0.0168442	0.00596222	0.0211243	0.0211661	0.0102279
456	0.148043	0.110332	0.141645	0.127048	0.124736	0.0416099	0.116151	0.066137	0.0312751	0.0443667	0.053653	0.0699867	0.0906521	0.0680778	0.0505304	0.0330103	0.0462041	0.044595	0.0597045	0.0393255	0.02342	0.0695885	0.0365476	0.0689719	0.078419	0.0566704	0.0565599	0.0840592	0.0571409	0.0298851	0.0363411	0.0321298	0.179485	0.0194151	0.0219628	0.0344213	0.0499021	0.030245	0.0129772	0.0611988	0.0921966	0.0737622	0.0766906	0.045166	0.0515989	0.0284915	0.0298729	0.0450174	0.0553043
458	0.136797	0.10254	0.145258	0.230435	0.138144	0.0343408	0.140994	0.0369462	0.0411536	0.0683073	0.0458611	0.0539453	0.0601439	0.0573457	0.0764853	0.0305751	0.0393331	0.0367037	0.036978	0.0157184	0.0189645	0.0564736	0.0218027	0.0673487	0.0842645	0.0225516	0.045922	0.0962173	0.0390709	0.0290275	0.0480507	0.0277302	0.112773	0.0313449	0.0348829	0.0668404	0.0379308	0.0343273	0.0220323	0.0546194	0.0605405	0.038555	0.0250239	0.0499514	0.067183	0.0183372	0.045709	0.0480227	0.0780793
459	0.0160806	0.0238663	0.0627078	0.264266	0.0639572	0.0320298	0.034435	0.0169206	0.0301269	0.0524437	0.0587656	0.0139755	0.0247098	0.00950741	0.0156641	0.0412533	0.0342318	0.0157904	0.020411	0.0126167	0.0453539	0.0417702	0.0671489	0.0487472	0.0301503	0.0327141	0.0332911	0.0475011	0.0381097	0.0428763	0.0342781	0.0390853	0.0239456	0.049884	0.0610373	0.0494589	0.0185581	0.013005	0.0383163	0.065625	0.0316513	0.0433491	0.0453609	0.0415528	0.0436668	0.0414729	0.0377949	0.053264	0.033819
460	0.0454361	0.0731468	0.171997	0.400122	0.159433	0.0817231	0.117157	0.0452191	0.0344278	0.126795	0.0534459	0.0332735	0.0135602	0.0240676	0.023305	0.0853134	0.0529013	0.0298559	0.0387914	0.0286066	0.106132	0.0269628	0.0597403	0.0822308	0.0559459	0.0439451	0.0656492	0.140935	0.0875804	0.0426328	0.0610653	0.0342963	0.0521412	0.140143	0.10878	0.107053	0.047953	0.0257025	0.111825	0.171844	0.100031	0.0790386	0.109391	0.0541717	0.107934	0.06813	0.02682	0.0903865	0.0837224
461	0.091989	0.138629	0.27767	0.396486	0.290677	0.167186	0.218747	0.090206	0.0880938	0.215801	0.064795	0.0625089	0.0363931	0.0374125	0.0441978	0.160378	0.0877813	0.0632097	0.0784761	0.0520054	0.142973	0.0465917	0.0764152	0.111781	0.113652	0.113226	0.0906697	0.279558	0.155619	0.107061	0.0893946	0.0988568	0.10487	0.285941	0.151584	0.152184	0.0939059	0.0632824	0.192211	0.278205	0.157192	0.176165	0.113329	0.089463	0.328196	0.117415	0.09511	0.150907	0.118049
462	0.00266394	0.00279834	0.00263019	0.00260786	0.00214312	0.0237768	0.00738997	0.00258096	0.00922256	0.0353954	0.0127028	0.00224695	0.00406345	0.0025131	0.00884875	0.0150734	0.0180626	0.00694519	0.00242338	0.00377745	0.00721727	0.00523863	0.00477892	0.0014105	0.00225679	0.00234269	0.00159518	0.0045262	0.0015243	0.0059394	0.00259775	0.00125545	0.000821188	0.00107636	0.021786	0.00512755	0.00622897	0.00225427	0.00116247	0.00233702	0.00729895	0.0139384	0.00266677	0.0117107	0.0116013	0.0154866	0.00621968	0.0123684	0.00371904
463	0.00589817	0.00563698	0.00487344	0.00991744	0.0039031	0.0305441	0.0174818	0.0045789	0.0274851	0.0178839	0.0582515	0.00730214	0.0163103	0.00765876	0.0263568	0.0381204	0.0255133	0.0188952	0.00986727	0.00931161	0.0130159	0.0175388	0.0253642	0.0132142	0.00695374	0.00887731	0.0136877	0.00839642	0.00533138	0.0235008	0.00551372	0.0422107	0.0133638	0.00789225	0.069101	0.0224776	0.00955783	0.00759667	0.00533865	0.0311605	0.0460921	0.0358118	0.0209668	0.0782625	0.0227366	0.0222096	0.0162932	0.0336876	0.00627893
464	0.023415	0.00997667	0.00897252	0.0251246	0.00932535	0.0519214	0.0661026	0.0123344	0.0642479	0.0370664	0.0950691	0.0111466	0.0263492	0.0151373	0.0367597	0.0881228	0.0463292	0.020864	0.0132255	0.0182821	0.0267333	0.0191287	0.0236461	0.0154307	0.00922819	0.0237166	0.00599539	0.00959164	0.0062739	0.0407198	0.0448836	0.0233911	0.0167501	0.00720613	0.124093	0.0190899	0.00935068	0.0127389	0.00437866	0.0278534	0.0592952	0.0456455	0.022811	0.0729776	0.0496616	0.0621096	0.0243953	0.04572	0.00960881
465	0.00493141	0.00731624	0.0104267	0.0725968	0.00787769	0.00608849	0.00570494	0.0104593	0.0194411	0.016166	0.0713639	0.0112859	0.0143053	0.007784	0.00939339	0.0248266	0.0253405	0.0090039	0.0146112	0.00599958	0.0204731	0.0177644	0.0533918	0.0234028	0.0160565	0.0249481	0.0354715	0.0151392	0.0197348	0.0315055	0.0357028	0.05245	0.026354	0.0150958	0.0326256	0.0267517	0.0131605	0.0067038	0.020814	0.00924381	0.0626723	0.0208933	0.0184883	0.0176087	0.0167041	0.0228898	0.0278469	0.039473	0.0138411
466	0.0566017	0.0389895	0.0740901	0.212425	0.0863682	0.01864	0.0694319	0.0318367	0.0380771	0.0513382	0.0374455	0.0492466	0.0527796	0.0392815	0.0713445	0.0174337	0.0284264	0.0312682	0.0550942	0.0349102	0.0105407	0.0531142	0.0119228	0.0155737	0.077242	0.022962	0.0118688	0.02011	0.0202797	0.0312842	0.030805	0.0389879	0.0504499	0.0210315	0.0263054	0.0456049	0.029882	0.020955	0.0213165	0.0492458	0.0256188	0.0592472	0.0227966	0.0333339	0.0228108	0.00691268	0.0389691	0.0322798	0.055655
467	0.0074264	0.00564535	0.00458167	0.00795621	0.00632938	0.0427973	0.017866	0.00573967	0.0308025	0.0155233	0.0472747	0.00677957	0.0150757	0.00689091	0.0199081	0.0365366	0.0317386	0.0155339	0.00862751	0.00707679	0.0167038	0.0132985	0.0144258	0.0102259	0.00883234	0.0130981	0.00756589	0.00793426	0.00595548	0.0340121	0.00508581	0.0345392	0.0113681	0.00664654	0.0781991	0.0148082	0.0150549	0.00816236	0.00720262	0.0317182	0.0460745	0.033729	0.03001	0.0764909	0.0442733	0.0322403	0.0430725	0.0315187	0.00705419
468	0.0762338	0.0978733	0.164949	0.0166431	0.157538	0.106347	0.099297	0.0572505	0.0851072	0.132527	0.0663263	0.0468076	0.0717603	0.0424739	0.0622548	0.131055	0.0510314	0.114602	0.0852641	0.0436329	0.104489	0.0158558	0.0564636	0.075894	0.0799997	0.0776055	0.0598245	0.161427	0.0883826	0.0926385	0.0757433	0.0826894	0.103676	0.15365	0.151382	0.0986146	0.0776459	0.11432	0.151373	0.160781	0.174101	0.163975	0.123938	0.176601	0.299654	0.178072	0.0646721	0.126656	0.122383
469	0.0108166	0.0138816	0.0131176	0.0247871	0.0236055	0.0364482	0.0287007	0.0147089	0.0759731	0.0545229	0.0825824	0.0140892	0.0204086	0.00787216	0.0512962	0.0911695	0.0886425	0.0269867	0.0284351	0.0210864	0.0120534	0.0211535	0.0184382	0.00921269	0.00555492	0.0158934	0.0110649	0.0116153	0.00896892	0.0245238	0.0190452	0.0119325	0.00562174	0.00593625	0.0120582	0.0177353	0.049151	0.00850544	0.00581141	0.0100819	0.0520952	0.07364	0.0144576	0.0610412	0.269767	0.0991092	0.0417071	0.0302476	0.0180772
470	0.00883666	0.00923994	0.00943178	0.0249611	0.0147213	0.0764278	0.0261091	0.0139636	0.0482364	0.0436881	0.0671287	0.0112289	0.0210049	0.00599036	0.0339415	0.0933321	0.0885628	0.0241207	0.0120282	0.0127453	0.0074951	0.0151905	0.0206417	0.00774071	0.0042246	0.0140738	0.00602766	0.00908126	0.00987394	0.0234121	0.00915877	0.00391914	0.00309882	0.00460069	0.0142482	0.0220752	0.0256818	0.00606349	0.00539665	0.00595899	0.0690173	0.0626208	0.00966353	0.0308622	0.0841177	0.0974986	0.0236822	0.0434302	0.0155191
471	0.152649	0.129268	0.175029	0.107867	0.065124	0.257987	0.0961487	0.180664	0.270866	0.260876	0.183114	0.14271	0.224593	0.178538	0.189458	0.349986	0.17233	0.136357	0.285679	0.116966	0.158277	0.0487564	0.0344813	0.0859415	0.149434	0.1795	0.188621	0.148469	0.136676	0.0967287	0.168117	0.264502	0.311645	0.263978	0.262252	0.186065	0.196835	0.322507	0.340545	0.33957	0.411556	0.247814	0.202118	0.237893	0.434442	0.388891	0.275136	0.139965	0.322207
472	0.234673	0.231892	0.186296	0.0936087	0.104577	0.375478	0.115629	0.325104	0.250406	0.254689	0.264886	0.145839	0.301848	0.183714	0.18275	0.400578	0.353348	0.279714	0.272393	0.202314	0.0923808	0.188842	0.114075	0.143769	0.172727	0.176817	0.352702	0.153708	0.168512	0.164055	0.284577	0.286545	0.422876	0.680385	0.30197	0.294304	0.311521	0.218719	0.619407	0.368698	0.287359	0.44149	0.38646	0.346613	0.5426	0.575821	0.367529	0.319371	0.416877
473	0.275416	0.518651	0.315371	0.272128	0.267914	0.685835	0.176633	0.522023	0.521116	0.410832	0.475288	0.297116	0.59502	0.322907	0.523996	0.982395	0.778447	0.601326	0.470749	0.662252	0.264412	0.527234	0.388957	0.353036	0.358895	0.38604	0.887781	0.335577	0.301125	0.499957	0.652546	0.403592	0.571509	0.634466	0.49326	0.689364	0.448955	0.587949	1.15974	0.588212	0.897676	0.965515	0.737715	0.590496	1.07542	0.996211	0.663965	0.73345	0.718096
474	0.147579	0.158963	0.113258	0.108604	0.126979	0.469794	0.0657003	0.247694	0.374273	0.203432	0.272632	0.23056	0.320396	0.127682	0.419614	0.55904	0.413809	0.440777	0.33191	0.325489	0.234507	0.097278	0.18323	0.227379	0.26227	0.215627	0.42155	0.218971	0.178192	0.33144	0.254273	0.241588	0.315471	0.392394	0.325271	0.292963	0.342519	0.361099	0.577686	0.311696	0.545903	0.477827	0.354416	0.40541	0.381005	0.619974	0.36118	0.511709	0.435131
475	0.133678	0.263146	0.105351	0.163758	0.152212	0.437756	0.0830138	0.418704	0.468482	0.325339	0.327179	0.281868	0.486759	0.224994	0.298115	0.561862	0.561705	0.457741	0.378315	0.418367	0.230611	0.114824	0.16882	0.236896	0.16025	0.275549	0.399211	0.207039	0.211398	0.313853	0.290753	0.263218	0.348108	0.622393	0.456361	0.305827	0.297326	0.386362	0.69414	0.372936	0.621106	0.478897	0.41009	0.543029	0.48799	0.650055	0.275475	0.661977	0.433155
476	0.206942	0.370646	0.1455	0.223545	0.204772	0.532439	0.14084	0.553181	0.601818	0.504469	0.438657	0.400354	0.387338	0.467003	0.262485	0.747369	0.788424	0.529062	0.431366	0.625611	0.178545	0.1264	0.249808	0.255339	0.106629	0.408575	0.288206	0.235818	0.239719	0.237972	0.320455	0.476532	0.399597	0.838188	0.472139	0.279465	0.319016	0.496883	0.629205	0.456776	0.611615	0.526188	0.730742	0.671108	0.947128	0.431326	0.295244	0.879478	0.48446
477	0.121138	0.195709	0.063588	0.172296	0.082417	0.28013	0.0798018	0.305998	0.319736	0.259487	0.261328	0.209048	0.187074	0.229001	0.205892	0.405178	0.386068	0.341282	0.287681	0.380215	0.131969	0.0456504	0.142133	0.102698	0.0710289	0.117892	0.142026	0.0767161	0.0934644	0.0976409	0.177551	0.333147	0.196266	0.664519	0.185039	0.138916	0.186079	0.329731	0.263592	0.25303	0.28783	0.396175	0.355914	0.32542	0.551418	0.307329	0.157383	0.476025	0.258062
478	3.04912	2.34516	3.17718	2.01621	3.42014	0.710277	1.19041	0.894556	0.640264	0.978292	2.27812	3.97455	4.5431	4.16072	2.42363	1.71572	0.896239	1.4851	1.06754	0.746357	1.5742	0.670321	0.767895	2.12018	1.84375	0.814704	0.701683	2.49025	0.759704	0.538918	2.69527	0.920691	1.1275	0.522913	1.15785	1.6216	1.26242	1.09752	0.445038	1.34345	0.747148	1.47231	0.687176	1.27018	0.705547	1.1508	1.88807	1.77605	1.85344
479	0.16652	0.241888	0.117794	0.204823	0.141674	0.345103	0.109455	0.313246	0.350719	0.282563	0.334987	0.25025	0.21834	0.281001	0.268886	0.449113	0.395967	0.317347	0.469616	0.480176	0.275814	0.0899925	0.215278	0.136317	0.0582426	0.142872	0.140311	0.142546	0.121322	0.117883	0.299463	0.398907	0.168096	0.45617	0.16944	0.139269	0.244921	0.439431	0.28865	0.348828	0.257184	0.473415	0.445844	0.287383	0.34931	0.481025	0.250088	0.539963	0.301276
480	0.0806123	0.129159	0.0423545	0.0679379	0.0793145	0.153531	0.0547297	0.153794	0.157746	0.132924	0.172973	0.125542	0.111504	0.135216	0.153699	0.191801	0.191584	0.148776	0.36237	0.222924	0.145817	0.0594335	0.119129	0.0688078	0.0173744	0.0564262	0.0481592	0.0456172	0.0536831	0.0430035	0.14641	0.181653	0.083259	0.149858	0.10632	0.0895865	0.1215	0.234967	0.1847	0.160833	0.0904162	0.169552	0.219536	0.130518	0.125539	0.351364	0.125975	0.252203	0.150008
481	0.284657	0.491727	0.228795	0.230002	0.297441	0.49187	0.188997	0.438974	0.4541	0.41287	0.644381	0.436584	0.414774	0.504412	0.615525	0.441829	0.628068	0.794587	1.02232	0.739206	0.366048	0.254828	0.386191	0.308439	0.0734016	0.187097	0.144458	0.409028	0.36606	0.281174	0.641278	0.586185	0.236977	0.499251	0.460867	0.238377	0.403399	0.863678	0.880098	0.680823	0.487207	0.320511	0.593253	0.518215	0.388491	1.05963	0.825977	0.730915	0.508857
482	0.00884932	0.0100268	0.0110196	0.00853409	0.0112063	0.00622098	0.00836289	0.00843268	0.0185576	0.0184775	0.0357098	0.0304902	0.0279952	0.0198702	0.017429	0.0170008	0.0211262	0.0132614	0.0100943	0.00707715	0.0723004	0.0129604	0.0220058	0.023059	0.00783324	0.0221218	0.0149973	0.0106775	0.0133082	0.00923467	0.0478354	0.0172451	0.0492596	0.00912807	0.0816064	0.031063	0.0104172	0.00431251	0.0148453	0.0158938	0.0244808	0.0207269	0.00955904	0.0283829	0.0213102	0.0261036	0.0361934	0.0120715	0.00899561
483	0.0794594	0.0903211	0.0494451	0.0273723	0.0374074	0.101653	0.104336	0.0673729	0.0550623	0.0683352	0.0913226	0.0573586	0.0383334	0.0889054	0.0441154	0.0566808	0.0497376	0.0801587	0.0722081	0.0334416	0.0232796	0.0379696	0.0528028	0.0380813	0.0398159	0.0291884	0.0346643	0.102742	0.059133	0.0248512	0.0477747	0.0482796	0.121854	0.0554814	0.045161	0.0186001	0.114365	0.119212	0.0397562	0.0636584	0.0435103	0.0503917	0.0495698	0.0441064	0.0741593	0.121171	0.0491487	0.0686811	0.0540212
484	0.0195407	0.0206293	0.0211801	0.0387473	0.0121718	0.0114315	0.00889789	0.0226566	0.0190795	0.0278794	0.0456394	0.0390439	0.0456282	0.0241212	0.0252029	0.0388195	0.0303788	0.0118994	0.0155566	0.00707448	0.102926	0.0224313	0.0186644	0.0192541	0.0210625	0.0419522	0.0400611	0.0248477	0.0256767	0.0345905	0.0567687	0.0286477	0.0515937	0.0211804	0.0489847	0.0430598	0.0301536	0.0110674	0.0205387	0.0158126	0.0395457	0.0418849	0.0216849	0.0205426	0.0196676	0.0538378	0.0472425	0.0267163	0.0136381
485	0.0136704	0.01608	0.0120672	0.0251312	0.0115883	0.013761	0.00913116	0.012742	0.0146658	0.023172	0.0227831	0.0137388	0.0196853	0.010873	0.0115032	0.0305602	0.031171	0.00233495	0.0106763	0.00709905	0.0734136	0.029793	0.00977862	0.0120196	0.013371	0.0191099	0.0162212	0.0145573	0.0128664	0.0180404	0.0365637	0.0222032	0.0200541	0.00957358	0.0357463	0.0125853	0.0163189	0.00387874	0.010216	0.0125026	0.0335234	0.0296111	0.0145098	0.0104761	0.0112337	0.0391485	0.0275495	0.00923609	0.0115751
487	0.123005	0.239355	0.27187	0.13803	0.298419	0.552283	0.997668	0.376482	0.684343	0.74773	0.319778	0.387729	0.202059	0.390482	0.344226	0.0713374	0.344292	0.898786	0.897334	0.729589	0.319822	1.21024	0.799252	0.380812	0.444445	0.62237	0.329508	0.295881	0.699454	0.248305	0.413251	0.145878	1.04717	0.244492	0.321582	1.08525	0.78538	0.867207	0.37617	0.368224	0.212172	0.219165	0.195113	0.618615	0.816389	0.707766	0.534607	0.655316	1.34601
488	0.0167786	0.0279953	0.0193276	0.0437039	0.0255566	0.029571	0.0350599	0.0249813	0.0503888	0.0618562	0.0674264	0.0212995	0.0265349	0.0186961	0.0265814	0.0628353	0.0481911	0.0156028	0.0234468	0.022414	0.0876331	0.029502	0.0664328	0.0436428	0.0299095	0.0371252	0.0463434	0.0512175	0.0252539	0.0766592	0.0522129	0.0467857	0.0325677	0.0432895	0.0793758	0.0452415	0.025815	0.0196164	0.0350791	0.0672006	0.0950451	0.051848	0.0432971	0.0522997	0.0472251	0.0592399	0.0266331	0.0642617	0.0231131
489	0.00663519	0.0086439	0.00813061	0.0173605	0.0102044	0.00712457	0.0309932	0.00813928	0.0445526	0.0171196	0.00450362	0.00559168	0.00717811	0.00497728	0.00613857	0.0161019	0.0188659	0.00790299	0.0102549	0.00638726	0.0145591	0.00963837	0.0270855	0.0101475	0.0109121	0.0205041	0.00827762	0.0132026	0.010957	0.0204088	0.00572654	0.0193103	0.0151373	0.0231654	0.0224154	0.00681479	0.0200029	0.00407616	0.0127817	0.0553759	0.0239441	0.0258601	0.0126565	0.0262815	0.0404188	0.0226213	0.0129132	0.0192547	0.00846327
490	0.00181853	0.00155522	0.00222033	0.00367485	0.000581898	0.00116186	0.16742	0.00186103	0.00606833	0.00230722	0.00164044	0.00214052	0.00285738	0.0017151	0.00165082	0.0103861	0.00233563	0.00707642	0.00281791	0.00428382	0.00263899	0.00242057	0.0105399	0.00159184	0.00125946	0.00243608	0.00176075	0.00289267	0.00159977	0.00468969	0.00195585	0.0045752	0.00318302	0.00742016	0.00176209	0.00118163	0.00358571	0.00180042	0.00435111	0.00836547	0.00548203	0.0123046	0.00146483	0.00320421	0.00877087	0.00864578	0.00263012	0.00745416	0.00403564
491	0.00141673	0.00130436	0.00249252	0.00165131	0.0010779	0.00307356	0.00210159	0.000889174	0.0127004	0.00398915	0.00562027	0.001918	0.000892284	0.000548009	0.000872677	0.00398875	0.00584466	0.00166071	0.00437288	0.00382336	0.00689256	0.00229953	0.00557614	0.00426521	0.00269983	0.00305358	0.00202195	0.00242644	0.0029277	0.00344946	0.00162203	0.0014066	0.00183771	0.00214265	0.00228649	0.00330324	0.00207567	0.00240735	0.00128465	0.066918	0.00954151	0.00414715	0.00225741	0.0123655	0.00468654	0.00260653	0.00231225	0.00631746	0.00258252
492	0.0181542	0.0297487	0.0179074	0.0128834	0.0168536	0.0358341	0.0197724	0.0308552	0.0441147	0.0190854	0.054322	0.0536513	0.0619123	0.0440682	0.0519591	0.0279642	0.0230681	0.0707217	0.0318858	0.0311033	0.0153111	0.0170625	0.0184462	0.0177103	0.0294722	0.0331758	0.0124387	0.0236553	0.0173099	0.0266892	0.0126562	0.023996	0.0200125	0.046989	0.0207452	0.00869314	0.0252918	0.026866	0.0273579	0.0291656	0.0481966	0.0428913	0.0579833	0.0912845	0.100576	0.0591965	0.051897	0.0431018	0.0580279
493	0.258328	0.308705	0.195673	0.00354673	0.216435	0.184828	0.0155453	0.211408	0.232752	0.212811	0.180767	0.211438	0.269407	0.197159	0.178008	0.276821	0.163319	0.108561	0.164418	0.140662	0.132551	0.367958	0.141259	0.162706	0.193674	0.470962	0.815507	0.177074	0.270127	0.181891	0.180127	0.158778	0.29236	0.268518	0.191993	0.437005	0.181279	0.231811	0.335728	0.315811	0.193855	0.287864	0.224716	0.113459	0.216748	0.215298	0.20945	0.140662	0.28351
494	0.217518	0.144946	0.154251	0.00571593	0.197502	0.185554	0.0226795	0.186027	0.149961	0.148544	0.148181	0.212205	0.25129	0.224929	0.148273	0.283719	0.174011	0.267175	0.101523	0.242616	0.120838	0.381785	0.141838	0.147574	0.160967	0.330151	0.708688	0.207194	0.255629	0.226738	0.152924	0.19232	0.157124	0.257905	0.144523	0.351741	0.12408	0.24011	0.300716	0.214431	0.140427	0.219545	0.205767	0.0924233	0.260075	0.182196	0.31064	0.14897	0.202464
496	0.282303	0.13679	0.154301	0.00271637	0.0533872	0.231476	0.0176624	0.186141	0.20365	0.225974	0.126832	0.132315	0.186771	0.196566	0.13716	0.201138	0.0737536	0.265401	0.208052	0.0607339	0.151873	0.140252	0.114216	0.117596	0.209209	0.239033	0.64504	0.262147	0.202942	0.110014	0.345945	0.145784	0.271027	0.101337	0.188492	0.299741	0.16164	0.203898	0.205842	0.243857	0.214145	0.152667	0.065906	0.205223	0.178692	0.170799	0.286585	0.0995198	0.24773
497	0.00691678	0.0142383	0.00610352	0.0104374	0.00856139	0.0198656	0.0149658	0.0157327	0.0233869	0.0122245	0.0338143	0.0336184	0.0368621	0.0287767	0.0263754	0.0313341	0.0117684	0.0510568	0.0190273	0.0224436	0.02995	0.00944444	0.012186	0.0106369	0.00799097	0.00834812	0.0141796	0.00598117	0.0113871	0.00797666	0.00952413	0.0173231	0.0164986	0.0262242	0.0101712	0.0104259	0.0123833	0.0227888	0.0154546	0.0125161	0.0347421	0.039221	0.0400604	0.0706517	0.0673875	0.0340793	0.0207805	0.0185893	0.0270868
498	0.0714066	0.0899839	0.0599766	0.0303157	0.0762904	0.125691	0.213378	0.134577	0.11268	0.11021	0.110305	0.0636136	0.0459026	0.0759184	0.13626	0.051143	0.0287134	0.0696215	0.0807422	0.0839564	0.101733	0.0605195	0.0711994	0.0644483	0.113786	0.0591248	0.0411063	0.084203	0.0970427	0.0539597	0.141614	0.0521737	0.065373	0.0992223	0.0895319	0.0960578	0.107192	0.104099	0.0808555	0.10525	0.0451151	0.06314	0.0518352	0.0508124	0.119868	0.182794	0.115407	0.090341	0.074759
499	0.02163	0.0285719	0.0284054	0.0311971	0.0209577	0.0415877	0.0897479	0.0469007	0.0363817	0.0356296	0.0218123	0.0426501	0.0364033	0.0310521	0.0397799	0.0399004	0.0414948	0.0299824	0.0422547	0.0582389	0.296013	0.0373482	0.0280908	0.0280085	0.0334759	0.0715736	0.0284111	0.0187514	0.0147738	0.0429459	0.0677894	0.0570367	0.0626806	0.0412536	0.0393871	0.0377206	0.0341022	0.0475422	0.0487384	0.0623699	0.0432102	0.0524087	0.0254791	0.0293258	0.0650965	0.183161	0.100505	0.0912861	0.0458939
500	0.0079491	0.0144109	0.00454546	0.00442226	0.015819	0.0264138	0.049876	0.0284336	0.0253507	0.0222036	0.00601913	0.00634597	0.00390735	0.00194867	0.0205193	0.0102471	0.00617285	0.0253505	0.0202862	0.0187419	0.133342	0.0100851	0.0113505	0.00492208	0.00944229	0.0344073	0.00632049	0.0112466	0.0186034	0.0123665	0.0754344	0.0177173	0.0133471	0.0163167	0.0164484	0.0203407	0.0131616	0.0189536	0.0133635	0.0294845	0.0151501	0.0109812	0.00757731	0.0108718	0.0287249	0.110526	0.0680736	0.022822	0.00762946
501	0.0472395	0.0634666	0.0696621	0.070416	0.0601688	0.0567706	0.0886076	0.0650249	0.0663634	0.0553741	0.0767187	0.101351	0.0683762	0.0926928	0.0669464	0.0765828	0.0503755	0.0805034	0.106191	0.0645365	0.155346	0.0349656	0.0318982	0.0361566	0.0135215	0.0462143	0.0400558	0.0485061	0.0320467	0.0298136	0.042717	0.0612081	0.0683462	0.0586033	0.0479295	0.0440455	0.0547537	0.0479764	0.024176	0.0709876	0.107954	0.104024	0.107156	0.0970421	0.102533	0.118389	0.0429414	0.0715566	0.0701882
502	0.0560421	0.0547634	0.0597978	0.06805	0.0534075	0.0499804	0.113992	0.0597541	0.0530656	0.0574429	0.0811659	0.0807237	0.0776469	0.0724583	0.0573912	0.0709501	0.0636014	0.0479395	0.180175	0.0697965	0.29627	0.0493262	0.0476076	0.0483161	0.0142522	0.0768873	0.0714799	0.0416381	0.033087	0.0392934	0.06742	0.067149	0.0919321	0.0673749	0.0654258	0.0950416	0.0801714	0.0595969	0.0567116	0.0818292	0.0913926	0.116796	0.0669399	0.0605473	0.096266	0.152388	0.0857483	0.130019	0.0937993
503	0.174764	0.188356	0.138485	0.083084	0.226888	0.245114	0.39684	0.261618	0.275128	0.274598	0.24253	0.165864	0.142678	0.264474	0.314537	0.131958	0.0717816	0.113808	0.275413	0.220333	0.0581002	0.219879	0.200745	0.260129	0.194314	0.0949881	0.0975052	0.289853	0.261814	0.159113	0.183201	0.0686304	0.215706	0.245492	0.158359	0.205957	0.210911	0.239243	0.183691	0.271888	0.0819911	0.181733	0.0844767	0.0851821	0.207276	0.190172	0.168341	0.112285	0.107272
504	0.250229	0.27923	0.249731	0.0707271	0.296496	0.212274	0.290429	0.277466	0.269096	0.268908	0.219591	0.1926	0.0918014	0.290601	0.325223	0.115386	0.113542	0.0906204	0.339189	0.344736	0.0295258	0.413809	0.185981	0.283324	0.474763	0.0396019	0.141627	0.305544	0.27639	0.144389	0.102621	0.100773	0.115172	0.198465	0.106115	0.152118	0.193691	0.162167	0.182086	0.255483	0.0584704	0.113985	0.0365365	0.073562	0.158023	0.0767413	0.100085	0.0882384	0.122055
505	0.418124	0.460734	0.628722	0.261008	0.544784	0.218886	0.261929	0.51153	0.305609	0.311013	0.224019	0.207245	0.149153	0.338441	0.403823	0.140253	0.155063	0.135219	0.411399	0.7043	0.0453365	0.399457	0.289626	0.386403	0.486954	0.0516875	0.258663	0.358855	0.317674	0.255148	0.0978354	0.180182	0.0860147	0.212774	0.241173	0.105225	0.150117	0.121382	0.2327	0.254471	0.0623161	0.163236	0.0965054	0.090202	0.157844	0.101227	0.159812	0.125121	0.12239
507	0.0287606	0.0914516	0.112522	0.00653302	0.107313	0.0892889	0.0152957	0.0725315	0.0740327	0.0527143	0.308626	0.116363	0.216971	0.0673088	0.16183	0.0865542	0.100318	0.103708	0.0350618	0.0131599	0.317027	0.0729757	0.0860624	0.0974879	0.094848	0.278222	0.159527	0.0624171	0.159684	0.12227	0.13496	0.0342653	0.157556	0.163184	0.0394712	0.180746	0.0438314	0.0639432	0.0869482	0.148315	0.23114	0.160881	0.19676	0.231912	0.245179	0.485739	0.387267	0.168467	0.133841
509	0.0631358	0.159747	0.150338	0.0099066	0.133028	0.167678	0.032027	0.11875	0.113685	0.0979977	0.404142	0.17054	0.30513	0.0852081	0.190913	0.308088	0.166463	0.159843	0.0615452	0.0516357	0.655377	0.133099	0.162285	0.182211	0.103658	0.490041	0.221781	0.0643206	0.139554	0.195197	0.234571	0.0904959	0.143927	0.159035	0.0836117	0.314388	0.0798145	0.136537	0.0894886	0.161236	0.44484	0.202354	0.288853	0.325003	0.293314	0.832992	0.637737	0.331184	0.215211
510	1.00669	0.786992	0.82762	0.0486271	1.22229	1.09937	0.204975	0.813159	0.946441	0.720959	0.778428	1.21446	1.06876	1.02868	0.922841	1.29834	0.918013	1.34346	0.726093	0.822102	0.675687	1.75566	0.490725	0.458575	0.995123	1.93587	1.95453	1.2037	1.69805	1.8894	1.18049	0.993183	0.794901	1.38159	0.824975	0.963702	0.76633	1.38243	1.32605	0.894569	0.71098	1.1896	2.97378	0.904446	0.991782	0.937102	0.621498	0.520614	0.919106
511	0.1314	0.107984	0.149083	0.25935	0.143671	0.098475	0.271147	0.282868	0.148	0.192644	0.133509	0.205776	0.136051	0.185684	0.109734	0.128411	0.0272527	0.315763	0.282819	0.0771998	0.274128	0.0646884	0.150358	0.12849	0.111146	0.101464	0.25046	0.109209	0.173479	0.0944744	0.0837284	0.144426	0.173308	0.0868961	0.115315	0.273668	0.134087	0.0991378	0.122004	0.166757	0.288246	0.162532	0.134974	0.366547	0.19939	0.122462	0.0813072	0.167094	0.160493
512	0.00391808	0.0082639	0.005366	0.00252026	0.00643281	0.00851302	0.017334	0.00487608	0.00998482	0.0129071	0.0423465	0.0143088	0.0156851	0.00753531	0.017803	0.124253	0.0112331	0.0510678	0.00578858	0.00397123	0.0257183	0.0326609	0.0253212	0.0217896	0.0110252	0.291797	0.0218266	0.00452316	0.0120839	0.015434	0.0447858	0.140947	0.0182777	0.0116066	0.00271928	0.0583627	0.00722752	0.00722299	0.0212448	0.00891891	0.0443482	0.209416	0.015183	0.0733426	0.0449254	0.0627596	0.125082	0.0656012	0.0112003
513	0.734946	0.604531	0.679645	0.943767	0.834631	0.402339	1.30359	0.762723	0.526663	0.533008	0.522069	0.607466	0.65764	0.784511	0.470919	0.332262	0.216662	0.603048	0.74994	0.477352	0.640801	0.390682	0.388596	0.36759	0.463734	0.429675	0.430001	0.524841	0.569814	0.23373	0.429155	0.274494	0.543497	0.35742	0.515845	0.492971	0.554874	0.497833	0.415553	0.386791	0.577888	0.439913	0.402128	0.608503	0.517096	0.455983	0.447338	0.410081	0.667467
514	1.05545	0.881384	0.930074	1.23713	1.37522	0.595471	1.42057	0.883419	0.583341	0.64897	0.65413	0.828791	0.938028	1.08132	0.795105	0.392654	0.529475	0.524472	1.047	0.864974	0.696329	0.782532	0.594258	0.712513	0.781642	0.586653	0.437643	0.685598	0.582718	0.495264	0.928193	0.291456	0.705719	0.553984	0.583404	0.546695	0.756042	0.621323	0.739404	0.471296	0.56911	0.584047	0.49278	0.611655	0.555904	0.737368	0.921388	0.690362	0.88591
515	0.00224375	0.00159526	0.00117198	0.000912938	0.00181348	0.00418606	0.00312957	0.00351188	0.00724402	0.00806978	0.0203598	0.00580236	0.002478	0.0036476	0.00491557	0.00511366	0.00343608	0.00725499	0.00576426	0.00357755	0.00708836	0.00864043	0.00683861	0.00578347	0.00323716	0.0633725	0.00937807	0.00254938	0.00500869	0.0159666	0.00408215	0.00542781	0.00384773	0.00729151	0.00308346	0.0163395	0.00326638	0.00365938	0.00190481	0.00180498	0.0193644	0.00679426	0.00357212	0.0138709	0.0066079	0.0104681	0.00401454	0.0246905	0.00278203
516	0.0473698	0.129454	0.0730018	0.00361472	0.0496854	0.125194	0.0338261	0.0788129	0.0919025	0.0657506	0.209868	0.0788887	0.133649	0.0420578	0.102363	0.234336	0.171474	0.135777	0.0463994	0.0528895	0.408712	0.098906	0.137105	0.143624	0.0560473	0.240107	0.0981349	0.0274525	0.0447742	0.154778	0.15857	0.102203	0.0400409	0.059479	0.067478	0.23091	0.059195	0.0674305	0.0456028	0.066138	0.43384	0.210723	0.144553	0.19122	0.116035	0.58417	0.399337	0.247534	0.160175
517	0.0011229	0.0011387	0.00111503	0.000500852	0.000632397	0.00142355	0.00339471	0.00163858	0.0196915	0.00472464	0.0326844	0.00494404	0.00439799	0.00315292	0.00226166	0.00835497	0.00347856	0.00825182	0.00252407	0.002942	0.00353352	0.0041086	0.00324756	0.00478788	0.00176406	0.420721	0.0355991	0.0016894	0.00381426	0.0103555	0.00175525	0.00158911	0.00260673	0.00215762	0.00367166	0.0260774	0.00819969	0.00254097	0.00125244	0.00171665	0.00494092	0.00632753	0.00158966	0.00622865	0.00487379	0.00339682	0.00313994	0.00961424	0.00272134
518	1.14115	0.864669	0.704881	0.0244749	0.655134	0.916787	0.0933078	0.799797	0.986456	0.971726	0.736008	1.01976	1.04233	0.880615	0.791764	0.992678	0.788788	0.95555	0.782166	0.898012	1.01034	0.732671	0.668583	0.594422	0.934043	1.24338	1.42932	1.26359	1.29044	1.45186	1.20675	0.755247	0.859996	0.981181	0.856472	1.12014	0.747837	0.826638	1.1658	0.76353	0.934355	0.813493	1.32092	0.749257	0.6911	0.662852	0.699322	0.626085	1.02698
519	0.985595	0.876246	0.819787	0.0323399	0.852603	0.943297	0.128118	0.898221	1.01114	0.899971	0.785335	0.897525	1.13989	0.937573	0.878445	1.01506	0.771714	1.59334	0.927492	1.22821	0.790575	1.16523	0.898737	0.827253	0.785442	0.843658	1.29325	1.10624	1.12337	1.0251	1.26514	1.01546	1.01084	1.07196	0.967686	1.08857	0.733786	0.957963	0.951951	0.811606	0.901014	1.02222	1.55857	1.04608	0.821759	0.811963	0.836864	0.734921	1.00945
520	1.1468	1.01951	0.891051	0.0524293	0.648476	1.28792	0.333277	1.03893	1.17893	0.866511	0.963478	1.09176	0.960302	1.04958	1.0658	1.57278	1.70218	0.69787	0.799435	0.442255	0.603935	0.954712	0.42289	0.52854	1.29727	2.29557	1.74449	1.37112	1.68753	1.99049	1.15238	1.02956	1.47698	3.03999	1.09148	1.40335	0.863056	1.94207	1.86932	1.20637	0.561373	1.52176	4.69172	0.881131	1.84038	1.55724	0.606828	0.503073	1.1119
521	0.53076	0.49145	0.474286	0.740072	0.636971	0.255258	0.62617	0.404652	0.241109	0.288292	0.341611	0.436093	0.370176	0.579843	0.378224	0.243494	0.410272	0.250163	0.523497	0.604827	0.265277	0.496056	0.349083	0.501688	0.388601	0.232684	0.189846	0.353914	0.240472	0.272856	0.472018	0.147532	0.276932	0.335797	0.27021	0.254049	0.283062	0.267272	0.560071	0.224213	0.231985	0.304458	0.199578	0.280766	0.229249	0.397802	0.472073	0.571846	0.460641
522	0.0418808	0.0816955	0.0468857	0.00777391	0.023803	0.0588573	0.0384252	0.0460972	0.0564764	0.0624041	0.170047	0.0321731	0.0575657	0.022732	0.0391434	0.0899048	0.102721	0.0728483	0.0442463	0.0584589	0.25556	0.059909	0.10664	0.126482	0.0529272	0.111372	0.0931167	0.0500901	0.0604061	0.101881	0.0842456	0.0784585	0.0389892	0.0420431	0.0632948	0.249136	0.0412676	0.0368251	0.0429204	0.0319259	0.297282	0.135298	0.0936996	0.109367	0.0645749	0.32768	0.192652	0.230215	0.0792179
523	0.485129	0.323237	0.450427	0.00907301	0.0653051	0.738226	0.0691651	0.261832	0.388909	0.217943	0.354258	0.215388	0.330755	0.168066	0.181761	1.9223	0.27592	0.591567	0.17065	0.0991948	0.231732	0.0978912	0.299525	0.208717	0.970791	4.82471	1.58632	1.82899	2.71188	2.21359	0.617147	0.613685	0.521104	0.963173	0.683453	1.35865	0.178078	4.78879	2.57281	0.681182	0.489943	0.901226	0.699322	0.715292	2.51904	1.35737	0.581213	0.276511	0.604989
524	0.745011	0.441926	0.467786	0.0250676	0.216319	1.42621	0.182491	0.413078	0.561921	0.464219	0.72272	0.454714	0.655358	0.43334	0.436712	1.67577	1.11025	0.78946	0.349379	0.130305	0.278117	0.241867	0.2331	0.247732	1.24947	3.5964	2.4011	1.96349	1.8986	1.84246	1.17292	0.751941	0.501805	3.00728	1.02243	1.60953	0.345584	3.22015	2.31256	0.60056	0.442195	1.0296	2.79044	0.653685	1.65313	1.36602	0.686219	0.313758	0.790196
525	0.0182847	0.0316467	0.0184005	0.0128749	0.0140208	0.0240534	0.0564245	0.0269058	0.0296247	0.0504795	0.10959	0.0170398	0.0265021	0.0152236	0.0149377	0.0337769	0.0440567	0.0227545	0.0327146	0.0462691	0.0783193	0.0143067	0.0482032	0.0508343	0.0328887	0.100781	0.0597331	0.0314784	0.0394437	0.0680455	0.0347992	0.0368322	0.027149	0.0298377	0.0464265	0.104633	0.028322	0.0180933	0.0265388	0.0152824	0.106107	0.0594053	0.044866	0.0249698	0.0293384	0.0636554	0.044894	0.0916282	0.0251549
526	1.54305	1.54003	1.14382	0.0491032	1.15958	1.42418	0.260228	1.5968	1.56427	1.40526	1.04235	1.23763	1.73049	1.23297	1.31768	1.42325	1.58371	1.56294	1.41513	2.23793	1.1428	1.27757	1.44258	1.74107	1.42368	1.38006	1.54785	1.42925	1.32592	1.17192	1.46953	1.3336	1.44125	1.97323	1.30845	1.3976	1.06838	1.18469	1.19136	1.41826	1.22233	1.23954	2.27404	1.21515	1.20674	1.23749	1.05636	1.4759	1.40975
527	0.10995	0.129434	0.170598	0.0603127	0.141803	0.0523447	0.107382	0.0800874	0.0709333	0.0918537	0.0518847	0.0351489	0.0323949	0.0904068	0.0998293	0.0303086	0.0360633	0.0579926	0.0812118	0.111225	0.0382941	0.0825007	0.125734	0.118673	0.0782073	0.0245643	0.08205	0.116214	0.121484	0.0474618	0.112052	0.0630812	0.110973	0.0497654	0.104944	0.0447973	0.0683677	0.0258154	0.121726	0.110241	0.0470331	0.0820987	0.0183024	0.0369997	0.0421985	0.0241584	0.0344159	0.0381421	0.0170616
528	0.0236514	0.0483905	0.0183375	0.0139869	0.0188849	0.0293509	0.0828332	0.0275342	0.0220889	0.0479465	0.132849	0.0201711	0.0302578	0.0141579	0.0152463	0.052967	0.0693938	0.033882	0.0271553	0.0194401	0.105412	0.0241258	0.0428086	0.0589823	0.0296537	0.152223	0.0620783	0.0325969	0.0307812	0.0682141	0.046915	0.0250132	0.0198813	0.026415	0.0372156	0.108237	0.0292319	0.0267745	0.0218122	0.0188069	0.0869975	0.0570236	0.0518612	0.0508352	0.0387008	0.081967	0.0468628	0.0864886	0.0305045
529	0.229375	0.193182	0.249304	0.42913	0.288932	0.0938676	0.209314	0.131475	0.0996074	0.117317	0.148419	0.175355	0.1791	0.196797	0.155149	0.100292	0.298042	0.114292	0.166939	0.28427	0.122666	0.287448	0.200312	0.273582	0.20393	0.127455	0.0841367	0.152354	0.101098	0.173957	0.315832	0.128959	0.114944	0.133016	0.140971	0.156997	0.133114	0.0961182	0.372814	0.0858554	0.111548	0.130751	0.0843361	0.146713	0.102605	0.180364	0.305087	0.268274	0.168462
530	0.0141033	0.0242544	0.0121013	0.010428	0.0137402	0.0216973	0.0262481	0.0153776	0.0187416	0.0289193	0.0998121	0.0169374	0.0135777	0.00991934	0.00530814	0.0404839	0.0265392	0.0147445	0.0146861	0.0292189	0.0466854	0.00941376	0.0405236	0.0378827	0.0104103	0.190665	0.0640194	0.0309592	0.0222884	0.0291665	0.0227284	0.0266816	0.0101529	0.0229015	0.0299222	0.0250605	0.0115763	0.0257369	0.0208346	0.00864659	0.0883903	0.029364	0.033512	0.0518899	0.0253416	0.0355252	0.0196433	0.0585427	0.0158494
531	0.0298785	0.0550535	0.0253001	0.0228954	0.0192001	0.0289118	0.0702258	0.0213319	0.0593296	0.0577174	0.0775917	0.285669	0.139275	0.157574	0.109114	0.059363	0.0574944	0.0716257	0.0435883	0.08964	0.0617083	0.112975	0.0859865	0.0991302	0.0397647	0.0832582	0.0691854	0.0358083	0.0397891	0.0819913	0.0320786	0.0581733	0.115404	0.0252982	0.0666893	0.149967	0.0475842	0.196878	0.0498156	0.0504394	0.0661169	0.0787729	0.0595595	0.0411178	0.0687212	0.0939429	0.0346629	0.0682991	0.072475
532	1.00877	0.863069	0.63009	0.0361396	0.726223	0.764947	0.175239	0.920029	0.803591	0.844832	0.510214	0.779089	0.895053	0.764971	0.786081	0.826721	1.61463	0.896746	0.817015	1.6764	0.711772	0.697305	0.765117	1.0956	0.728624	0.739926	0.742969	0.736232	0.699245	0.578507	0.730317	0.657481	0.608107	1.07496	0.62437	0.57874	0.656199	0.562949	0.645955	0.762299	0.412894	0.774709	1.13693	0.579737	0.488219	0.696934	0.601819	1.04094	0.70754
533	0.0100302	0.00693192	0.0518013	0.00362001	0.0125236	0.00780239	0.00597769	0.00735801	0.00809554	0.0131859	0.0268782	0.0209183	0.0182893	0.00715343	0.0127192	0.0147074	0.0114013	0.0156658	0.013231	0.0133167	0.0274483	0.0230323	0.0241256	0.0364162	0.0129061	0.0163522	0.00781359	0.00222943	0.0120593	0.0267449	0.00741714	0.0158641	0.0110196	0.014282	0.00750451	0.0220862	0.0104106	0.00386901	0.00639141	0.0243186	0.0206654	0.0189268	0.00423827	0.0184687	0.00854491	0.024152	0.0216663	0.00906069	0.0154842
534	0.577387	0.483754	0.399909	0.0257339	0.402912	0.386991	0.12251	0.413592	0.3525	0.443365	0.293745	0.400367	0.507479	0.37953	0.387001	0.435762	0.996148	0.434167	0.602767	0.94762	0.796662	0.295927	0.386598	0.730147	0.388364	0.453124	0.456117	0.378564	0.35051	0.225088	0.403896	0.275028	0.333203	0.56132	0.262606	0.389287	0.288013	0.184985	0.279356	0.305921	0.271224	0.37409	0.6121	0.295321	0.297943	0.533127	0.352315	0.737153	0.382558
535	0.084348	0.0355294	0.0652729	0.0118135	0.116594	0.0338076	0.0153106	0.0438462	0.0301904	0.0722496	0.127432	0.114796	0.123715	0.178667	0.0754449	0.0398097	0.0764176	0.0665012	0.0523892	0.0572561	0.122122	0.0724682	0.052675	0.066015	0.210123	0.0523721	0.0645889	0.00258511	0.0727789	0.0578869	0.055219	0.0164219	0.0794024	0.0437414	0.0192306	0.0823214	0.0362806	0.0121184	0.0352971	0.0859515	0.0289806	0.0434645	0.00393935	0.0506899	0.0190962	0.0626524	0.0510417	0.0587716	0.0933752
536	0.00248367	0.00315989	0.00333536	0.00711695	0.00342774	0.00330244	0.00803363	0.00693102	0.00470722	0.00903541	0.0287914	0.005316	0.0161251	0.00375051	0.00508655	0.00396713	0.0131165	0.00594503	0.00344808	0.00584721	0.0421046	0.0105043	0.0209112	0.0189435	0.00796849	0.020664	0.00957906	0.00329921	0.00664509	0.00763764	0.00704894	0.00369566	0.0151606	0.00539256	0.00399446	0.00864626	0.00283264	0.00227158	0.0200615	0.00542447	0.0215884	0.0137968	0.00770577	0.035458	0.0140654	0.0490537	0.0238711	0.00988584	0.0116528
537	0.00182044	0.00185644	0.00226985	0.00034719	0.00175457	0.00244421	0.00249496	0.00185086	0.00452969	0.0034157	0.00312944	0.00161197	0.00125136	0.00112328	0.00248553	0.00220996	0.00720492	0.00258099	0.00212223	0.00583659	0.00293781	0.0036868	0.00821887	0.00661475	0.00234283	0.0171098	0.00290068	0.00112816	0.00443441	0.0046719	0.00320094	0.0139405	0.00367321	0.00149251	0.00321373	0.00488783	0.0110493	0.000596277	0.00356233	0.00414641	0.011773	0.0119643	0.00423944	0.0192425	0.00225723	0.00484124	0.00355211	0.00264865	0.00945751
538	0.150467	0.0504166	0.0710872	0.0128425	0.141275	0.0402698	0.0428269	0.0892611	0.044007	0.0535136	0.108871	0.123593	0.146067	0.120018	0.0619334	0.0494291	0.085103	0.128856	0.125448	0.0716274	0.150513	0.116473	0.0595796	0.0823497	0.16172	0.109863	0.102905	0.00157963	0.0969038	0.0589483	0.110577	0.0193445	0.141484	0.0526699	0.00993268	0.0822946	0.0749315	0.0165839	0.0503671	0.0787375	0.0281319	0.0459112	0.00457455	0.0717593	0.0690034	0.152345	0.0640579	0.073612	0.169532
539	0.00686642	0.00951657	0.00705524	0.0105371	0.0111093	0.00860557	0.00916557	0.0132766	0.0104678	0.0119195	0.0369771	0.0166182	0.027204	0.00993906	0.0170658	0.0167217	0.0180734	0.0199925	0.0084155	0.00658219	0.142526	0.0176668	0.0202435	0.0254968	0.0275974	0.0476381	0.0106554	0.00896068	0.0244802	0.0187691	0.0216154	0.0186687	0.0255718	0.024362	0.00662038	0.0201167	0.00520877	0.00929049	0.00972945	0.0133501	0.0267174	0.0275428	0.0220537	0.0414925	0.0528133	0.130376	0.0398833	0.015283	0.0198195
540	0.303469	0.234034	0.187103	0.0339077	0.162413	0.144441	0.114982	0.202016	0.157648	0.227032	0.15673	0.227937	0.270167	0.170309	0.173176	0.25169	0.353976	0.185636	0.341985	0.393854	0.638162	0.123596	0.26464	0.36989	0.224918	0.241872	0.197329	0.177552	0.108269	0.0888079	0.232087	0.146891	0.112739	0.176711	0.105993	0.174077	0.147753	0.165227	0.149723	0.128127	0.156964	0.203925	0.354602	0.211255	0.123038	0.469082	0.249701	0.323136	0.229571
541	0.146586	0.0613419	0.0803479	0.0124054	0.149959	0.106176	0.0649185	0.173636	0.0836698	0.0760256	0.103262	0.13999	0.0880058	0.148792	0.0334444	0.0696391	0.0829092	0.196487	0.25475	0.145549	0.294555	0.242594	0.0769823	0.143201	0.0691093	0.186685	0.0718465	0.00362695	0.0666731	0.105522	0.122234	0.0411567	0.288042	0.0820616	0.0135104	0.0753132	0.0626611	0.0240399	0.0421801	0.16375	0.0679428	0.0797891	0.0143994	0.100574	0.32667	0.412626	0.10981	0.0654294	0.27834
542	0.142944	0.128649	0.0944131	0.037398	0.074088	0.0578022	0.0706456	0.100936	0.0713389	0.0790054	0.0854409	0.102723	0.14275	0.101928	0.0926524	0.115021	0.162526	0.110083	0.0940341	0.152567	0.224043	0.0779222	0.110266	0.123154	0.0680881	0.087455	0.0687167	0.0792154	0.0784029	0.0669293	0.164878	0.0522882	0.0727364	0.0725662	0.0531483	0.0577364	0.0765523	0.0635203	0.106493	0.0534341	0.0627905	0.102583	0.120272	0.120965	0.0907823	0.218494	0.126974	0.161055	0.127907
543	0.0203782	0.0388811	0.017419	0.0266615	0.028174	0.0455961	0.0438465	0.0425096	0.0310224	0.0344074	0.0218101	0.0193412	0.0466991	0.0158612	0.0328842	0.0286825	0.0643973	0.0443551	0.0431484	0.0400603	0.0602903	0.0268601	0.0145271	0.0269797	0.0347176	0.0236708	0.0471428	0.0398969	0.0456833	0.0357877	0.0531397	0.0350653	0.028281	0.0431794	0.0174219	0.0219455	0.0433207	0.0325886	0.0227963	0.0386879	0.026442	0.063754	0.0308408	0.0484582	0.0993321	0.0388759	0.0295822	0.0620975	0.0446381
544	0.0221907	0.0488716	0.028585	0.0219332	0.0807717	0.0460191	0.0395466	0.0451942	0.0585789	0.027743	0.0414751	0.0220738	0.0547634	0.0230137	0.0267529	0.0269019	0.0254181	0.0316703	0.0321863	0.0293619	0.0725911	0.0287932	0.0457223	0.06594	0.018869	0.0476521	0.0483319	0.0381592	0.0471095	0.0534713	0.047873	0.0258838	0.022334	0.0856775	0.0157487	0.049787	0.0329334	0.0189895	0.0220859	0.0422504	0.0240063	0.0537021	0.0375556	0.0375551	0.0425179	0.0441244	0.044484	0.0474838	0.0368683
546	0.140813	0.122866	0.212201	0.234511	0.161247	0.0465921	0.129656	0.0613875	0.058593	0.0708003	0.0775773	0.109664	0.119459	0.136687	0.0895267	0.0498198	0.0489846	0.0653654	0.101851	0.0698462	0.0892882	0.0625437	0.100086	0.115133	0.0636822	0.049411	0.0448732	0.066347	0.0827616	0.0580054	0.0929566	0.0203389	0.169048	0.0337689	0.0918769	0.0743642	0.0896673	0.0632984	0.0558762	0.110688	0.0748308	0.0956029	0.032711	0.0771492	0.0602043	0.075817	0.0876256	0.0919159	0.0833287
547	0.223121	0.191269	0.226335	0.305253	0.158802	0.281002	0.077167	0.391331	0.192203	0.179629	0.0508304	0.08084	0.0549477	0.0562974	0.0548411	0.0649555	0.0598739	0.0428599	0.0480116	0.0416803	0.144409	0.116977	0.0434213	0.048186	0.0357796	0.0747643	0.0390541	0.0441869	0.0343765	0.059606	0.0762692	0.153157	0.105119	0.0816245	0.0937378	0.089614	0.103424	0.0888699	0.0729555	0.111517	0.088594	0.0914009	0.0695207	0.102353	0.100843	0.138865	0.122271	0.0936751	0.108177
549	0.0467859	0.0634709	0.099944	0.126409	0.0895698	0.0819687	0.0219757	0.092982	0.107513	0.129875	0.410994	0.0815856	0.131734	0.0797986	0.136912	0.129731	0.11431	0.705265	0.120334	0.0667176	0.150974	0.767186	0.389743	0.44845	0.143738	0.228532	0.364313	0.185801	0.287309	0.143948	0.303494	0.106917	0.259469	0.210569	0.0941306	0.379192	0.107845	0.066548	0.262358	0.233919	0.0626499	0.0741947	0.0844537	0.367205	0.175627	0.16373	0.300302	0.501312	0.0974657
550	0.258527	0.24907	0.173905	0.44473	0.191046	0.337929	0.123323	0.46247	0.259387	0.231326	0.0812165	0.0786355	0.0763633	0.0876884	0.0895667	0.0792912	0.0809178	0.0709584	0.0803645	0.088462	0.108734	0.078627	0.041602	0.0502952	0.0475199	0.115118	0.05254	0.0829153	0.0367206	0.113699	0.0778283	0.246842	0.0841257	0.0985217	0.116744	0.0865077	0.152691	0.102571	0.0819571	0.145847	0.127083	0.105372	0.0766027	0.100433	0.130349	0.172673	0.105987	0.0622842	0.132635
551	0.272495	0.253374	0.220531	0.214227	0.174369	0.279244	0.11849	0.311041	0.192054	0.25187	0.0643807	0.0535328	0.0566232	0.0680221	0.0506295	0.0412683	0.0582822	0.0210387	0.0587585	0.0841033	0.0615475	0.0451559	0.0277129	0.0465831	0.0522143	0.0550116	0.0320566	0.0310469	0.0307351	0.0446441	0.0509333	0.094044	0.070509	0.072922	0.130859	0.239589	0.106836	0.103748	0.0777117	0.106363	0.112533	0.0878454	0.057251	0.0677375	0.0833879	0.140743	0.0787868	0.0674034	0.0981625
552	0.134004	0.110855	0.130914	0.179204	0.0958036	0.114675	0.0624391	0.165429	0.107564	0.136212	0.0311889	0.0122497	0.0261055	0.0226475	0.0183977	0.0381179	0.0308167	0.0174951	0.0312015	0.0229573	0.0415802	0.0246628	0.0208689	0.0253095	0.0470807	0.0441492	0.12053	0.0198272	0.0135946	0.0194961	0.0801752	0.0208947	0.0735953	0.0277904	0.0762808	0.0803711	0.0644538	0.0605865	0.0474206	0.057924	0.0631433	0.0706661	0.0275357	0.0347736	0.0202513	0.0613962	0.0263027	0.0516006	0.0382854
553	0.100759	0.168593	0.0908274	0.157135	0.128787	0.167783	0.110611	0.185377	0.158974	0.16182	0.0656946	0.0338551	0.0916217	0.0674926	0.0495975	0.065704	0.0605041	0.0806561	0.0672862	0.0804556	0.100164	0.0647162	0.0625709	0.0787879	0.0474414	0.0965013	0.0612852	0.0487987	0.0751107	0.114409	0.0945608	0.0759198	0.110955	0.118778	0.0680369	0.171983	0.131296	0.109004	0.0757707	0.0799816	0.0726074	0.108589	0.0936255	0.0769796	0.0909455	0.066502	0.0646463	0.109658	0.0630625
554	0.00525277	0.0186283	0.0096469	0.0102106	0.00365314	0.00793502	0.0160988	0.00305247	0.0124099	0.00754147	0.028097	0.0220733	0.0128663	0.0195558	0.0293532	0.0132994	0.00399183	0.010665	0.0130663	0.00741661	0.0169614	0.00843206	0.0270514	0.0236184	0.0807146	0.0202369	0.0246225	0.0214123	0.0448636	0.0187994	0.0075591	0.00807953	0.011618	0.0100969	0.00876209	0.00765671	0.00735387	0.00753055	0.00597596	0.0185335	0.0229934	0.0121772	0.0106517	0.00946514	0.0291464	0.018737	0.0223163	0.0144034	0.00862441
555	0.0117218	0.0215721	0.0124434	0.00754633	0.00648377	0.0174297	0.0154613	0.00500514	0.0201837	0.00647263	0.0271068	0.0335201	0.0322391	0.0171379	0.0372835	0.0193509	0.0132273	0.0125907	0.00820305	0.0149362	0.0134474	0.00952589	0.0404914	0.0637321	0.0891258	0.0250171	0.0555883	0.0259876	0.0476883	0.01815	0.00881875	0.00565352	0.0202703	0.00911421	0.0193155	0.012251	0.00806807	0.0122664	0.00655619	0.02494	0.0161174	0.00777118	0.0144347	0.0147632	0.0332902	0.0198781	0.0254217	0.0159398	0.0133961
556	0.0681878	0.103645	0.0933856	0.196374	0.1677	0.146187	0.0538814	0.0956523	0.0993951	0.102441	0.0863569	0.0508843	0.0791453	0.0683451	0.0360004	0.0569197	0.0686113	0.0506082	0.0543428	0.0392538	0.0579515	0.0516115	0.0468998	0.101611	0.0481225	0.0491791	0.0211139	0.0415093	0.0170385	0.0584564	0.06129	0.0831291	0.0437755	0.0526119	0.0543073	0.0771556	0.103452	0.0514117	0.0553024	0.0803507	0.0349896	0.120051	0.0873134	0.0748517	0.0748651	0.0408176	0.0510072	0.0540805	0.0762932
557	0.0903277	0.0533519	0.104093	0.114034	0.152921	0.117732	0.0581407	0.0960258	0.0691806	0.0811518	0.0746966	0.0420597	0.0628617	0.0630444	0.0349693	0.0558255	0.0893917	0.0601374	0.044045	0.050266	0.0456565	0.0534791	0.041819	0.0333242	0.0582495	0.0854991	0.0655451	0.131881	0.0366699	0.051395	0.0557439	0.0447786	0.0469274	0.0267276	0.0386015	0.104552	0.0693715	0.0426574	0.0733714	0.100157	0.0331381	0.0599821	0.0541677	0.0626784	0.0753887	0.0263136	0.051122	0.0622614	0.058042
558	0.0508748	0.0539508	0.0874162	0.0461213	0.15848	0.0695183	0.0432094	0.0756447	0.0517362	0.0942693	0.0477866	0.0382447	0.057986	0.0526374	0.0283768	0.0669861	0.0715279	0.054875	0.0954689	0.0591112	0.0348729	0.0502585	0.0326215	0.0228376	0.0785003	0.100436	0.0695038	0.216293	0.075572	0.0784508	0.0404849	0.0575177	0.0530557	0.045205	0.0395577	0.110618	0.0483959	0.0428693	0.0570523	0.0798023	0.0365443	0.100344	0.0719631	0.0544632	0.0829235	0.0209411	0.0665427	0.0778388	0.0853598
560	0.00829729	0.0232323	0.0078847	0.133957	0.0143863	0.104996	0.0238111	0.0232881	0.0361101	0.0204611	0.717689	0.120856	0.0290986	0.0393576	1.34027	0.0240552	0.0181268	0.0569092	0.0513296	0.0363488	0.149061	0.0666767	0.0492957	0.225332	0.025437	0.264241	0.0850595	0.028938	0.0368014	0.0785247	0.0477467	0.052951	0.0603139	0.025617	0.0315673	0.286023	0.0626771	0.292069	0.038315	0.0414007	0.0559591	0.0588203	0.0101785	0.136773	0.133519	0.0303521	0.130154	0.232451	0.0604059
561	0.390058	0.4561	0.59943	1.62973	2.27103	0.83911	0.265799	0.879009	0.799583	0.697701	1.02924	0.821879	0.736224	1.11243	1.16207	0.885304	0.804602	2.09349	0.899902	1.16595	0.89719	2.49893	2.19022	1.3054	1.17603	1.40737	1.2436	1.09207	1.38176	0.969795	1.78773	0.789424	1.19555	1.09541	0.793214	1.14764	0.589385	0.637398	1.33228	0.955478	0.728242	0.822921	0.693804	1.7285	0.958466	0.833719	2.74354	1.4034	0.545726
562	0.00272933	0.0074577	0.0020632	0.0515599	0.0043078	0.0493995	0.00958176	0.00678755	0.0122072	0.00437434	0.178152	0.021004	0.00770766	0.0129672	0.159739	0.0112741	0.00460728	0.0170574	0.0294511	0.0091733	0.0189498	0.0149122	0.0211272	0.0687048	0.000865024	0.0186824	0.0249253	0.00397036	0.0145933	0.00856496	0.00769843	0.018753	0.0133885	0.00585165	0.0225046	0.0534968	0.0115974	0.0111394	0.00490907	0.0124007	0.0298978	0.0163946	0.00368852	0.0458966	0.0622465	0.0100473	0.0278104	0.0478371	0.0207228
563	0.00602205	0.022191	0.0143227	0.135519	0.0448109	0.0472184	0.0685784	0.0213289	0.0415886	0.0435363	0.795842	0.0567429	0.0715822	0.0570779	0.261768	0.0254659	0.0294278	0.0708066	0.0340696	0.035134	0.0439208	0.0781314	0.484439	0.360954	0.0146427	0.0430447	0.0506674	0.0193725	0.0356998	0.0272885	0.0880187	0.0845007	0.185394	0.0469406	0.0435947	0.334432	0.0317555	0.0382341	0.043584	0.0761715	0.0871333	0.0571468	0.029541	0.117905	0.193773	0.0638737	0.0813205	0.114166	0.0464141
564	0.0164178	0.0287972	0.0237641	0.146731	0.16829	0.0475148	0.0602829	0.0648296	0.0704233	0.0561112	1.15227	0.0936391	0.156638	0.101921	0.378877	0.0645142	0.0532371	0.282291	0.11501	0.0580595	0.0772638	0.319891	0.731538	0.600471	0.091578	0.10416	0.137824	0.0633495	0.0892534	0.0755376	0.197	0.0738087	0.434219	0.0927576	0.0458267	0.524076	0.0707588	0.138287	0.14362	0.15353	0.149835	0.109616	0.0518234	0.256928	0.217617	0.228656	0.297675	0.319125	0.0695263
565	0.0380025	0.0622687	0.0663875	0.370822	0.584037	0.1152	0.0292201	0.138177	0.146716	0.101824	0.598204	0.131808	0.167304	0.198138	0.294995	0.102519	0.109861	0.899147	0.215864	0.147459	0.119298	1.05134	0.986257	0.726144	0.211803	0.314386	0.291962	0.169421	0.188252	0.108338	0.637766	0.137284	0.427096	0.152523	0.136573	0.547559	0.108023	0.177951	0.20767	0.259682	0.208111	0.121735	0.0691419	0.637601	0.254532	0.413042	1.21826	0.667836	0.104162
566	0.00214374	0.0066146	0.00469652	0.0483141	0.00613684	0.0621754	0.0124719	0.00633525	0.0214323	0.00658358	0.143548	0.0181684	0.00741005	0.0126712	0.12031	0.00774338	0.00373377	0.0228413	0.0153748	0.0125784	0.0135703	0.0160069	0.0435456	0.0784856	0.001513	0.0185262	0.0253801	0.00363973	0.0152578	0.0134843	0.0117748	0.0274419	0.0176151	0.00863644	0.0158897	0.0585769	0.016461	0.00702341	0.00311022	0.0175497	0.012046	0.0247098	0.0112131	0.0455428	0.0810562	0.0150718	0.0333537	0.0518033	0.0198284
567	0.0429455	0.0580497	0.0483411	0.0200484	0.069925	0.0553407	0.0241556	0.0492845	0.0349634	0.070336	0.0353687	0.0413903	0.0374318	0.0378441	0.0389541	0.0665446	0.0334538	0.037262	0.107559	0.0579627	0.036906	0.0361257	0.0220208	0.0366604	0.0640703	0.080781	0.041889	0.117784	0.0706473	0.0453982	0.0511784	0.0447014	0.04251	0.0521503	0.0429331	0.0686262	0.0456868	0.022235	0.0402854	0.0818694	0.0581972	0.0930922	0.0586473	0.0572019	0.0791761	0.014067	0.0443224	0.068117	0.0763871
568	0.00309681	0.00632855	0.00606679	0.0697475	0.00837173	0.0948376	0.0163973	0.00524349	0.0228409	0.00678852	0.284342	0.0699375	0.0119244	0.0117528	0.551137	0.00385679	0.00563904	0.0270476	0.00519336	0.0143671	0.139765	0.046763	0.00706417	0.112747	0.00875653	0.0194352	0.00880213	0.00778338	0.0173428	0.0495564	0.039197	0.0145775	0.0219152	0.0101444	0.00606987	0.16627	0.0593174	0.177171	0.00806049	0.0199612	0.0176469	0.0222431	0.00548382	0.0549405	0.0451457	0.0128466	0.0569699	0.179992	0.0154627
569	3.43223	3.63203	4.86858	3.96492	4.12997	4.49666	2.80769	4.26342	4.5857	4.32669	3.546	5.63952	4.47811	4.74497	4.78641	5.51651	6.11354	5.45612	4.23454	3.16702	6.82899	7.47397	4.31503	4.07692	5.35092	5.50261	6.84038	5.99727	6.98986	6.9625	4.25373	4.97522	6.03754	5.57416	5.23955	3.6933	5.81169	3.18515	6.49911	4.41478	5.1721	4.10945	4.94445	4.49645	4.44584	3.67796	4.96042	3.09233	3.48059
570	3.38931	3.2474	2.18868	1.3552	1.42671	2.84316	1.68399	1.98418	2.85594	2.7241	1.79166	2.1529	1.83266	1.56902	1.94804	3.80916	3.39858	2.1599	2.87348	3.03572	3.95018	1.94739	2.4485	3.12777	3.59154	2.15901	2.01282	2.72072	2.06084	3.63864	1.8309	3.63378	0.961995	1.69776	3.10522	2.428	4.00335	1.8101	2.0644	1.18557	3.33935	2.489	2.53515	1.23112	1.10842	2.00133	1.10928	1.80261	2.46068
571	4.90726	5.19613	5.96478	4.16243	4.4523	5.5204	4.55816	5.86291	6.03647	5.98294	5.40767	6.76559	5.41766	6.11939	4.73393	6.58366	7.66358	4.10139	5.4226	5.06399	8.3383	6.02062	4.07452	4.15777	5.58722	5.92788	6.77587	7.90393	6.55816	8.41049	3.30542	6.92448	5.95765	5.39194	7.57446	3.25891	9.00905	4.7204	5.56161	5.35662	8.03591	5.85685	6.21045	3.05357	3.99788	4.59835	4.32786	3.00459	4.92922
572	4.96114	5.17692	4.35431	2.46741	3.15173	4.33128	3.31503	3.73955	5.04591	4.76895	3.6515	5.06506	3.76094	3.5168	4.29422	6.20529	6.14479	3.64274	4.23938	4.47477	6.20747	3.93772	3.37792	4.24914	6.27463	4.27677	3.39606	5.10278	4.04829	6.48102	2.59478	6.70463	2.18738	3.32965	6.64462	3.5221	7.14138	3.72558	3.89825	2.68846	6.77092	4.34885	4.70322	2.05242	2.31421	3.24303	2.30776	2.75338	3.6758
573	1.42692	1.45418	0.484699	0.532569	0.385832	1.15941	0.523665	0.85824	0.974116	1.08527	0.633611	0.690172	0.878447	0.597199	0.561894	1.36431	1.08618	0.721135	1.05055	1.4954	1.61994	0.896727	1.22724	1.84391	1.3612	0.950466	0.824702	1.27029	0.725823	1.52526	0.735924	1.19588	0.260321	0.58845	1.34075	0.946874	1.35687	0.491463	1.00548	0.444852	1.22101	0.91278	0.846062	0.543515	0.323464	0.792898	0.435073	1.15066	1.06227
574	0.00221134	0.00300456	0.00679971	0.00595306	0.0121575	0.0116775	0.00564735	0.00389988	0.00853666	0.00700868	0.0502626	0.0443196	0.00792202	0.0161761	0.0870723	0.00314305	0.00775356	0.0247185	0.00368165	0.0231794	0.0178236	0.0423524	0.0106743	0.102088	0.00197971	0.00693051	0.00335316	0.00574028	0.00417679	0.00775191	0.0239464	0.00911603	0.0163984	0.00255907	0.00585511	0.116888	0.00567694	0.157647	0.00178227	0.0144232	0.0176887	0.00823996	0.0124863	0.05114	0.00908627	0.0108497	0.0821794	0.0902563	0.00609202
575	0.366753	0.649171	0.105435	0.201136	0.105351	0.399214	0.129356	0.275592	0.260544	0.285561	0.164537	0.264682	0.331203	0.183464	0.142003	0.407169	0.324853	0.28732	0.340082	0.636562	0.492364	0.332817	0.617387	1.03789	0.282237	0.433241	0.271943	0.407214	0.173126	0.435362	0.275178	0.373403	0.0535718	0.136196	0.443531	0.375272	0.318626	0.114011	0.489227	0.165847	0.34168	0.271388	0.274883	0.213774	0.110652	0.430011	0.0933115	0.492004	0.3143
576	0.0378425	0.0520307	0.0495303	0.0151962	0.0405999	0.06937	0.0671762	0.0455153	0.0367659	0.0727719	0.0462513	0.0465927	0.0674822	0.0480612	0.0552646	0.031175	0.0531141	0.0310463	0.0722598	0.0518329	0.0211251	0.0308726	0.0331323	0.0574854	0.0696488	0.0642567	0.0443667	0.0822919	0.0601297	0.0383769	0.0783	0.0891543	0.0328663	0.0651628	0.0454566	0.0741683	0.0541053	0.0149346	0.0833507	0.0844088	0.105257	0.0779905	0.0613938	0.066579	0.0673905	0.045281	0.0646054	0.0701289	0.0724557
577	0.0387933	0.067564	0.163766	0.193202	0.208671	0.0551565	0.0780219	0.0318957	0.0485444	0.0870284	0.139902	0.210603	0.178274	0.153741	0.0619506	0.0706371	0.113039	0.149159	0.0504867	0.169703	0.0667494	0.0477828	0.141269	0.1341	0.219851	0.0697807	0.108628	0.101132	0.0973634	0.0753843	0.127188	0.141025	0.281358	0.0491931	0.0958384	0.0850111	0.0809128	0.167369	0.0808767	0.0909959	0.148818	0.204099	0.163318	0.104273	0.125911	0.0985155	0.11173	0.254888	0.273684
578	0.152896	0.231887	0.0882983	0.0830945	0.0571085	0.159528	0.0542476	0.0514215	0.0704427	0.113239	0.0492618	0.241657	0.131798	0.0555781	0.0507853	0.0995114	0.11718	0.0973638	0.102151	0.309004	0.163515	0.142935	0.17175	0.667792	0.145372	0.226319	0.0775869	0.154094	0.053698	0.153527	0.18654	0.142048	0.0253456	0.0684824	0.147866	0.313859	0.0828228	0.061734	0.352365	0.0582712	0.127208	0.0938141	0.0978113	0.0799427	0.0460609	0.0961688	0.0293782	0.317773	0.0995303
579	0.01773	0.0104415	0.023951	0.00404011	0.0117863	0.0294062	0.0298297	0.0185074	0.0257746	0.0323197	0.0219487	0.0137906	0.0208233	0.0199426	0.0287434	0.0122763	0.0232235	0.0123754	0.0283445	0.01288	0.0123024	0.0220242	0.0191021	0.019206	0.0278491	0.0238942	0.0165531	0.0528629	0.0327653	0.0328962	0.0361473	0.0324059	0.0125582	0.0355547	0.0177225	0.0397531	0.0206205	0.0102348	0.0602464	0.0225462	0.0229841	0.0373383	0.012959	0.0232868	0.03152	0.0263875	0.0111957	0.0167815	0.0158139
581	0.00831218	0.00971051	0.00731257	0.0135523	0.0108834	0.0106229	0.00959697	0.0112719	0.0146752	0.0128765	0.0192004	0.0140782	0.0255861	0.0155292	0.0250257	0.020759	0.0203577	0.014589	0.0173727	0.0135702	0.0209853	0.0132709	0.0112128	0.0302997	0.00471432	0.0958856	0.0406515	0.092977	0.0215176	0.0274529	0.0127499	0.0151189	0.00963256	0.00873049	0.0100987	0.0054255	0.0130911	0.0259837	0.104027	0.0152126	0.0162493	0.0138212	0.0158375	0.0445988	0.0198872	0.0205665	0.0165741	0.00840038	0.0100875
582	0.172155	0.124459	0.225499	0.113646	0.170834	0.0061956	0.0500599	0.0262392	0.0471232	0.0405177	0.13264	0.111743	0.274004	0.128056	0.0969805	0.0505627	0.0322966	0.0486574	0.0677059	0.0549255	0.0383154	0.0659214	0.0747346	0.145527	0.0922878	0.0543471	0.0304143	0.131363	0.088753	0.068718	0.134897	0.0268604	0.0447506	0.0236491	0.058578	0.0473111	0.0827741	0.0471391	0.0609345	0.0881669	0.121399	0.104329	0.0394069	0.0948754	0.0537956	0.0726353	0.128657	0.0574559	0.0408897
584	0.0492383	0.0612303	0.0444472	0.00772553	0.0257598	0.190025	0.0607045	0.0746326	0.212338	0.13942	0.13335	0.056733	0.114547	0.0982533	0.128593	0.120681	0.143586	0.057763	0.0693462	0.0767531	0.0831474	0.0448846	0.133996	0.160265	0.0649835	0.113967	0.0801647	0.230616	0.120742	0.138125	0.0725668	0.10021	0.029744	0.160181	0.106335	0.107081	0.0615528	0.118607	0.187016	0.121888	0.144465	0.168114	0.0734845	0.0823323	0.161323	0.163705	0.0588512	0.215534	0.0597758
585	0.047394	0.040169	0.025596	0.00370465	0.0161314	0.183239	0.0176513	0.0704045	0.145921	0.128258	0.114255	0.0441603	0.0872258	0.0807365	0.095156	0.082544	0.155113	0.0477477	0.0536109	0.0538736	0.044821	0.0359915	0.0966765	0.130685	0.0535471	0.139492	0.0698139	0.182933	0.125974	0.0800532	0.0408437	0.0613992	0.0467441	0.0883061	0.0816195	0.0379788	0.0409421	0.0951107	0.129448	0.0595863	0.0944741	0.116052	0.0822958	0.0595679	0.0660691	0.146709	0.0183717	0.143237	0.060979
586	0.00789109	0.00806186	0.00323246	0.0270254	0.0079705	0.00936455	0.00969912	0.00706986	0.00671363	0.010208	0.0256628	0.0248441	0.0344	0.0344138	0.0289595	0.0186905	0.0307163	0.0230635	0.00995735	0.00956537	0.0311166	0.022198	0.00972764	0.0223917	0.00763196	0.0463705	0.0264017	0.064961	0.0259611	0.0294772	0.0247203	0.0340004	0.0261642	0.0107839	0.0101463	0.00923168	0.017607	0.0226836	0.0307363	0.0188414	0.00831861	0.0278788	0.0263632	0.0422708	0.0275466	0.0326076	0.0220967	0.00814072	0.0200521
587	0.0935403	0.072717	0.0401279	0.0314001	0.0374263	0.264486	0.0301949	0.146408	0.244078	0.325869	0.209883	0.133381	0.16924	0.168298	0.178535	0.188113	0.235613	0.137483	0.118097	0.125922	0.146188	0.0672346	0.165653	0.245663	0.102403	0.252054	0.247271	0.318102	0.240798	0.21067	0.0706907	0.0969093	0.147905	0.131503	0.160315	0.105749	0.127958	0.224341	0.227591	0.11309	0.25052	0.231134	0.291668	0.128589	0.144405	0.230627	0.0471324	0.262301	0.149953
588	0.0125097	0.0083538	0.00848917	0.0359952	0.00864879	0.0127934	0.0392735	0.0171992	0.00894586	0.0163707	0.0401467	0.0333505	0.0510838	0.0654279	0.0401575	0.0237297	0.0404606	0.044251	0.0662908	0.0131766	0.036917	0.0449546	0.0107159	0.013239	0.036894	0.035867	0.0179286	0.0148081	0.0157698	0.0448164	0.0491651	0.0397077	0.0470825	0.0119597	0.0133212	0.0141358	0.0189619	0.0210196	0.0189001	0.0269483	0.0336846	0.0426902	0.0187164	0.0669135	0.032537	0.066958	0.033831	0.0143342	0.0217825
590	0.0146192	0.02168	0.014523	0.00999562	0.00820272	0.0133356	0.00937204	0.0117371	0.0125228	0.012195	0.0176537	0.0208674	0.0204676	0.0256032	0.0180735	0.0137049	0.0197413	0.0126812	0.00920047	0.0172476	0.018567	0.0297018	0.011739	0.00729265	0.0375272	0.0240171	0.0213037	0.0173535	0.0161359	0.0232189	0.0228919	0.0273449	0.0663978	0.0182728	0.0155572	0.0119974	0.0174932	0.0329555	0.0147244	0.0200376	0.0131368	0.0149112	0.00945194	0.0177714	0.0311044	0.0156409	0.0342247	0.0206134	0.0167979
591	0.0102142	0.015605	0.00731278	0.00612208	0.00975402	0.00823051	0.0153704	0.0125899	0.0114594	0.0100484	0.0197892	0.0195101	0.0196944	0.0302315	0.021248	0.0117353	0.0170036	0.0147039	0.0183558	0.0194524	0.00887758	0.0250085	0.00524216	0.0207132	0.0376584	0.0302921	0.0208769	0.0185768	0.0207576	0.0162084	0.0182837	0.0361029	0.05407	0.0173621	0.0122762	0.0163893	0.02207	0.0162886	0.0204741	0.0223387	0.0089198	0.0217083	0.011741	0.0331747	0.0319143	0.0246724	0.0324976	0.0133278	0.0200859
592	0.00684566	0.00813736	0.0014092	0.00389909	0.00512189	0.00591679	0.00880299	0.00974515	0.00767685	0.0105333	0.00884632	0.00791942	0.013366	0.00802438	0.00918911	0.0102718	0.00833664	0.0105833	0.00751011	0.0109932	0.0143408	0.0143935	0.00538897	0.00887773	0.00833044	0.0196628	0.00683319	0.0113078	0.00643789	0.00863888	0.0131896	0.0180665	0.0106819	0.00578557	0.00451229	0.0111559	0.0107732	0.010476	0.013092	0.0114454	0.00544299	0.0143111	0.00439551	0.0204468	0.0109012	0.0259513	0.0204787	0.00428152	0.00709063
593	0.0129405	0.0133289	0.00657504	0.00981848	0.00954925	0.0130963	0.0227756	0.00824551	0.0132202	0.00931241	0.0148509	0.0157592	0.012861	0.0212068	0.0194592	0.00729207	0.0143765	0.0172352	0.00898916	0.0189118	0.0127488	0.0215544	0.00500462	0.0122488	0.0244277	0.0240776	0.0148891	0.0163987	0.0103313	0.0175448	0.020869	0.0309262	0.0241089	0.0140831	0.01114	0.0210701	0.0191251	0.0155425	0.0206865	0.0163649	0.0106329	0.0296428	0.0113402	0.0321236	0.0152353	0.0366557	0.0278777	0.00912502	0.0198386
594	0.181109	0.166715	0.22455	0.12783	0.192638	0.119367	0.103009	0.0936202	0.108919	0.0966676	0.291172	0.380224	0.284292	0.466188	0.311503	0.0550921	0.0631308	0.163894	0.168577	0.0979743	0.0790867	0.186414	0.0656765	0.170047	0.138	0.0843435	0.0807228	0.165954	0.154345	0.0473366	0.108502	0.0496128	0.152505	0.0661006	0.0576336	0.0614092	0.190094	0.162367	0.0771636	0.226529	0.0585744	0.103185	0.0830582	0.16444	0.118432	0.174754	0.117225	0.234974	0.263731
595	0.774867	1.01631	1.09032	0.272327	1.50333	0.462573	0.602302	0.3539	0.489168	0.436196	0.486701	1.49297	1.02507	1.52054	0.998502	0.303588	0.221227	0.463482	0.546014	0.863819	0.399709	0.894014	0.562176	0.867545	0.470148	0.170286	0.27763	0.13829	0.280368	0.234412	0.69799	0.594292	0.339419	0.32027	0.331896	1.12047	0.441516	0.697383	0.374757	0.69672	0.14589	0.195143	0.0747925	0.545829	0.240059	0.350246	1.06148	0.552346	0.961294
596	0.0625312	0.0484342	0.0194191	0.0190403	0.0227711	0.0139852	0.0201727	0.0279772	0.0221295	0.0557216	0.0339946	0.0316008	0.0914482	0.0258165	0.0248892	0.0262779	0.0266812	0.0337647	0.0271866	0.0418685	0.039982	0.0189019	0.0912657	0.0362056	0.0246561	0.0278749	0.0257381	0.0187604	0.0183589	0.0297428	0.0233626	0.0184507	0.0401121	0.0118957	0.0143747	0.0844964	0.030675	0.0427111	0.0106745	0.0178668	0.0509768	0.0239878	0.0166027	0.0187787	0.0178235	0.0347688	0.0112872	0.0233587	0.019235
597	0.0548496	0.0582774	0.0244625	0.0248752	0.0172597	0.0186278	0.0190491	0.0237483	0.0209971	0.055639	0.03769	0.039789	0.0729866	0.0218809	0.0324563	0.0238747	0.0196266	0.0333285	0.0506485	0.0443819	0.0750048	0.0158727	0.0537555	0.0624432	0.0525643	0.0368116	0.0304649	0.0135683	0.0266204	0.0420669	0.0360781	0.0367463	0.0485707	0.0166613	0.0107611	0.103118	0.0344468	0.0215372	0.0180871	0.0182981	0.0295779	0.0223946	0.0241887	0.0230352	0.0255251	0.0381224	0.0128318	0.0305093	0.025221
598	0.0289369	0.0537582	0.0253607	0.00774941	0.0175656	0.0336589	0.0369201	0.0357028	0.0215808	0.0326653	0.033423	0.039606	0.0657546	0.0234136	0.0280493	0.0190507	0.0169165	0.0251884	0.0573	0.0202552	0.114024	0.0159584	0.0361273	0.0513495	0.0361061	0.0327586	0.0344417	0.00938989	0.0403184	0.0497857	0.0565316	0.0378986	0.0782053	0.0218603	0.0288753	0.0344116	0.0424391	0.0212183	0.0182605	0.033571	0.0475582	0.0234577	0.0199522	0.0220088	0.0331732	0.0708017	0.0425627	0.045412	0.0379655
599	0.0395759	0.0451495	0.0212582	0.0126983	0.0170405	0.0232724	0.0194272	0.0247579	0.0207186	0.0216954	0.0312538	0.0416222	0.0510212	0.0257764	0.023873	0.0215136	0.0199729	0.0277562	0.0566147	0.0309797	0.105238	0.01137	0.0336193	0.0590293	0.0353198	0.0369814	0.03385	0.0158025	0.0331842	0.0345171	0.0596484	0.0254943	0.0679858	0.0219516	0.0227708	0.0782262	0.0415499	0.0160627	0.0154813	0.0277709	0.0246368	0.0272586	0.0156949	0.0285975	0.0274612	0.0503581	0.0205359	0.07563	0.0302403
600	0.0326003	0.0672534	0.0534382	0.00703786	0.014662	0.0452708	0.0459032	0.0363048	0.0289983	0.0377807	0.0402181	0.075449	0.0789436	0.0421922	0.0430951	0.0215911	0.0209023	0.0335753	0.0577753	0.0473764	0.144658	0.018285	0.0428292	0.065067	0.0559416	0.0276994	0.0289887	0.0124282	0.0316078	0.0456465	0.0782006	0.0412034	0.098439	0.0264653	0.0204067	0.022582	0.0541639	0.0358978	0.0175325	0.0344253	0.0445265	0.0338828	0.0213498	0.0205459	0.0317572	0.0784658	0.0713344	0.0391227	0.0457279
601	0.0478577	0.0792722	0.0696329	0.0180466	0.0790718	0.0605588	0.0859427	0.0584607	0.0559024	0.0575413	0.0504289	0.119767	0.0714981	0.13621	0.114981	0.0588701	0.0434339	0.075756	0.184819	0.0459928	0.267539	0.110276	0.0496073	0.115559	0.0526021	0.0331821	0.088115	0.0673205	0.0702272	0.101639	0.0909018	0.118471	0.150357	0.0753162	0.0564478	0.0764588	0.0883891	0.0757501	0.125654	0.112803	0.0699297	0.0694264	0.060684	0.1463	0.100936	0.0887273	0.0663279	0.0516761	0.119458
602	0.0243279	0.0673549	0.0634947	0.00561491	0.0142136	0.0417144	0.0629419	0.0389528	0.0274686	0.039118	0.0349467	0.0684378	0.0664976	0.0581598	0.0433869	0.0179082	0.0236344	0.0297339	0.0447401	0.0475282	0.209601	0.0238883	0.039398	0.0567264	0.0509671	0.0331803	0.0192318	0.017578	0.0301092	0.0467643	0.0844892	0.0345213	0.0745634	0.0206836	0.0152874	0.0209964	0.0516073	0.0323637	0.0119637	0.0273861	0.0364893	0.041108	0.0127422	0.0234779	0.0259421	0.0756433	0.0636763	0.0377161	0.0388763
603	0.0468442	0.0589696	0.0391402	0.00860428	0.0506967	0.0658544	0.0272478	0.0557483	0.0466684	0.0403908	0.0473961	0.0997482	0.0544332	0.144009	0.0822319	0.0444682	0.0370397	0.0569736	0.203371	0.0536808	0.0977579	0.0800027	0.0449947	0.0629067	0.0529634	0.0170982	0.0426233	0.0530321	0.0410026	0.0602405	0.0637393	0.0510586	0.117919	0.0396687	0.0311839	0.0277127	0.0673636	0.0510579	0.0584887	0.0725753	0.0319144	0.0480234	0.0176629	0.0815736	0.0817052	0.0652531	0.0406783	0.0483641	0.0835929
604	0.0101992	0.0473058	0.0165727	0.00655985	0.00685733	0.0293574	0.0478599	0.0300228	0.02105	0.0246651	0.0231138	0.0505291	0.0484217	0.0352594	0.031341	0.0130845	0.014553	0.0182144	0.0437831	0.0379864	0.152012	0.0171333	0.0428704	0.0479813	0.0249157	0.0276053	0.0186302	0.0177165	0.0302949	0.035893	0.070579	0.0130742	0.0408198	0.0150529	0.0132978	0.0111314	0.0390399	0.0216908	0.0110451	0.0179128	0.0361719	0.0214227	0.0173479	0.0206552	0.0204476	0.0644655	0.0348802	0.0231173	0.0258528
605	0.0686458	0.0594218	0.0445428	0.0217677	0.0447516	0.0850439	0.0428931	0.0801648	0.06105	0.0641497	0.0514998	0.121774	0.0765588	0.142446	0.0822592	0.0537262	0.0513271	0.0760093	0.215719	0.0698442	0.108629	0.0838506	0.0631879	0.0908074	0.0897779	0.0226738	0.045722	0.0435854	0.0600724	0.0624996	0.0748308	0.0460763	0.160142	0.0383396	0.0456925	0.0261198	0.0825995	0.0476023	0.0532474	0.0812895	0.0642304	0.0693365	0.0197723	0.109801	0.101244	0.0877697	0.0605857	0.0590998	0.11999
606	0.0175375	0.0111464	0.0111773	0.00218662	0.0144378	0.00938209	0.0138299	0.00975494	0.0168348	0.0106368	0.0128947	0.0212708	0.0138999	0.0277119	0.01657	0.00769935	0.00674882	0.00410421	0.0266568	0.0108324	0.0230565	0.0154364	0.0193647	0.0219195	0.0165583	0.0052262	0.0026236	0.00817014	0.0139199	0.00723675	0.00823802	0.00702462	0.00908892	0.0101818	0.0059653	0.00910327	0.0149674	0.00867105	0.00781051	0.0130609	0.00935097	0.0156582	0.00364799	0.00561941	0.0111799	0.0228614	0.00638749	0.00676274	0.0152121
607	0.0144422	0.00845521	0.0102859	0.00248168	0.012132	0.0113395	0.00568682	0.00759645	0.00966934	0.00978088	0.00879749	0.0138615	0.0103634	0.0167697	0.0103622	0.00782312	0.00461992	0.00360739	0.013136	0.00891206	0.0162571	0.0135779	0.0169773	0.0209525	0.011172	0.00575082	0.00276464	0.00697491	0.0124508	0.00995718	0.00986639	0.00638164	0.00860914	0.00795034	0.00539952	0.00429995	0.0140985	0.00916151	0.00964496	0.0195602	0.00870711	0.0184516	0.00490196	0.00687762	0.00949462	0.0056264	0.00486847	0.00720125	0.0109691
608	0.0148223	0.0500433	0.017156	0.00945284	0.00967009	0.0322858	0.0537937	0.0266561	0.0288662	0.0298053	0.0287395	0.0533975	0.0527207	0.0248443	0.0243121	0.018482	0.0200327	0.0237924	0.0447427	0.0307301	0.209457	0.0346458	0.037186	0.0569617	0.0228066	0.0359191	0.0475929	0.0194865	0.0350424	0.0555655	0.0748879	0.0240664	0.0310519	0.0225829	0.0304701	0.0131398	0.0437195	0.0314036	0.0261866	0.0226432	0.0630859	0.0236067	0.027157	0.0515763	0.0374164	0.0717089	0.0452777	0.0347467	0.044773
609	0.078193	0.0449834	0.0366303	0.0125571	0.0367344	0.0668222	0.0517244	0.0739991	0.0649201	0.0468842	0.0526131	0.112087	0.0813038	0.115204	0.0922065	0.0280426	0.0468575	0.0499846	0.115254	0.0589077	0.156006	0.0538953	0.0615368	0.0902889	0.0916787	0.0202705	0.0317421	0.0198549	0.0466093	0.0360026	0.0737106	0.0339132	0.106808	0.0378041	0.036016	0.0269543	0.0887346	0.0302538	0.0303754	0.0746191	0.0531928	0.0514419	0.0202844	0.0710175	0.0580155	0.0976926	0.0526432	0.0446155	0.0953888
610	0.0603284	0.0323803	0.0289889	0.00719346	0.0246847	0.0396432	0.0358574	0.0418886	0.044291	0.0322865	0.0470664	0.071255	0.0608638	0.0889295	0.0724142	0.0146731	0.0331924	0.0253853	0.0929408	0.0442918	0.108967	0.0335081	0.0542638	0.0628343	0.0577103	0.0155989	0.0263518	0.0144419	0.0247882	0.0278756	0.0693011	0.0199618	0.0470895	0.0264564	0.0205734	0.018996	0.0498907	0.0152756	0.0222272	0.051179	0.0477718	0.0353954	0.0193959	0.0273699	0.027457	0.0890148	0.0310261	0.0277431	0.0469566
611	0.0371689	0.0247174	0.0231281	0.00801402	0.0269651	0.0229484	0.0696205	0.0287133	0.0230913	0.030946	0.0368447	0.0497815	0.0394468	0.0715749	0.0464285	0.0195674	0.0388319	0.0140094	0.0803567	0.0381192	0.0908681	0.0312564	0.054928	0.0424486	0.0517757	0.0223607	0.0144849	0.0125496	0.0355166	0.0148639	0.0545343	0.0186622	0.0241095	0.0264682	0.0261573	0.0382363	0.0422569	0.0184852	0.0219457	0.0303299	0.0416157	0.0373001	0.0133448	0.0240191	0.0341417	0.0610735	0.027969	0.021501	0.0361027
612	0.0219274	0.0104488	0.0164268	0.00495459	0.0204552	0.0156507	0.00626962	0.00952148	0.0106359	0.0100863	0.0105462	0.014553	0.0125572	0.0184649	0.01338	0.00770083	0.00699108	0.00440593	0.015593	0.00696018	0.0119811	0.0152574	0.0144356	0.0220672	0.0150417	0.00893159	0.00388791	0.0152921	0.016496	0.0101134	0.0101441	0.00879652	0.0155835	0.00701683	0.00831094	0.00802581	0.0148386	0.0119788	0.0120303	0.0253715	0.00950771	0.01494	0.00697088	0.00668281	0.0103319	0.0101019	0.00534955	0.0123914	0.0167766
613	0.0383887	0.0239626	0.0220621	0.00662332	0.0226214	0.0289045	0.041542	0.0267227	0.0305561	0.0246507	0.0369599	0.0519795	0.0482702	0.076165	0.0598606	0.012875	0.0297115	0.0131242	0.0866934	0.0399787	0.0596302	0.0252005	0.0490598	0.0452304	0.0303406	0.0139739	0.0148317	0.0102471	0.0224968	0.0236005	0.0559993	0.0158684	0.0256329	0.0228845	0.0151398	0.0171364	0.0463663	0.0105135	0.0222014	0.0305873	0.0411572	0.0353524	0.0134311	0.0193447	0.0194711	0.064558	0.0217107	0.0180043	0.0287518
614	0.0401625	0.0174938	0.0362317	0.0108492	0.0388138	0.0231954	0.013895	0.0123455	0.019822	0.0329091	0.0252163	0.0333949	0.0334534	0.0452209	0.0342247	0.01126	0.0257219	0.0175354	0.0375861	0.0175696	0.0133869	0.0169813	0.0197924	0.0333409	0.0191947	0.019164	0.0173577	0.022497	0.0389777	0.020358	0.0248513	0.0118409	0.0220378	0.0129228	0.0156194	0.0219436	0.0209417	0.0250251	0.0214203	0.0408985	0.0243499	0.0299185	0.0232038	0.0145448	0.0161585	0.00744631	0.00974779	0.0247189	0.0289736
617	0.0260589	0.0302394	0.0132684	0.000314548	0.0132679	0.0318082	0.00781413	0.0120087	0.0473068	0.0354361	0.0417687	0.0133052	0.0209663	0.0144992	0.0139296	0.00737302	0.0261466	0.0132699	0.0307613	0.0172708	0.035671	0.0318672	0.0290727	0.0491799	0.011266	0.0483607	0.0313662	0.00294973	0.0400475	0.0184108	0.0216217	0.00359015	0.0469336	0.0410739	0.015781	0.0205171	0.0355639	0.0186104	0.0491536	0.021214	0.00986358	0.0326374	0.013619	0.03342	0.042992	0.0423781	0.0384687	0.0457223	0.0301873
618	0.0271751	0.0211937	0.0119986	0.000877716	0.0194342	0.0176055	0.00620008	0.0226535	0.0514474	0.0511707	0.0396141	0.0146329	0.0205694	0.0165969	0.0116453	0.0187345	0.0226208	0.0165555	0.0189974	0.0211037	0.0223784	0.0323972	0.041956	0.0555578	0.0117189	0.0358381	0.0291249	0.00164288	0.0468534	0.0286476	0.0205694	0.0118283	0.0431772	0.0298026	0.0319928	0.0257344	0.0191584	0.0212657	0.0328944	0.052115	0.0137804	0.0255857	0.00943319	0.0442414	0.0316051	0.0502749	0.0393753	0.0283151	0.0351372
619	0.0832968	0.119081	0.0585764	0.00167247	0.0557214	0.0916537	0.0169246	0.111421	0.158749	0.121107	0.284422	0.264195	0.263096	0.249394	0.213475	0.163114	0.265584	0.179882	0.331065	0.196068	0.0809993	0.100405	0.124259	0.170994	0.0704716	0.0837238	0.074628	0.0508967	0.10362	0.0733768	0.0899971	0.0849304	0.133541	0.115148	0.0502799	0.0698348	0.116604	0.123272	0.116823	0.175392	0.0962682	0.10262	0.0747091	0.120067	0.165903	0.215595	0.0921283	0.146227	0.200338
620	0.00581451	0.00757127	0.00429839	0.00129496	0.00506068	0.0137726	0.00920143	0.00232211	0.012869	0.0117246	0.0201324	0.00569675	0.00679433	0.0122028	0.0119932	0.0072804	0.0125263	0.0152315	0.0106041	0.00683192	0.0204472	0.0226772	0.0100948	0.0246575	0.0111164	0.014486	0.0114121	0.00351006	0.0219339	0.00975773	0.00496452	0.00557745	0.00888858	0.0140223	0.0126025	0.0166167	0.0149993	0.00450885	0.0110863	0.00276045	0.0342312	0.0190512	0.0239816	0.0214139	0.0103225	0.0172505	0.0197331	0.0197605	0.00612245
621	0.0185304	0.0257176	0.0121565	0.000546911	0.0166315	0.0277651	0.0103949	0.00455136	0.0240659	0.0202319	0.0335403	0.0114307	0.0130788	0.0231785	0.0218431	0.00536119	0.0216582	0.0188429	0.0278061	0.0120806	0.0323764	0.027501	0.0213153	0.0544613	0.0173646	0.0314858	0.0301351	0.00360151	0.0321242	0.00954523	0.0164572	0.0133522	0.017882	0.0248053	0.010218	0.0235406	0.0334532	0.00949225	0.0210116	0.0154392	0.0234369	0.0392982	0.0271603	0.0242135	0.0167435	0.0231601	0.0300783	0.0377076	0.0124407
622	0.0308236	0.028572	0.0192645	0.000455695	0.0175998	0.0298953	0.00440058	0.0198826	0.0642514	0.0413661	0.0414632	0.0104442	0.0261638	0.0129709	0.00948235	0.0188178	0.0264539	0.0149422	0.0280585	0.0201847	0.0348059	0.0312533	0.033782	0.0511176	0.0122705	0.0477555	0.0267332	0.00180748	0.0532835	0.0310258	0.0259578	0.00855322	0.042054	0.0474971	0.0161054	0.0265547	0.029338	0.028337	0.0559723	0.0516901	0.00706688	0.028086	0.00652577	0.0377779	0.0394934	0.05935	0.040036	0.035975	0.0451747
623	0.0311339	0.0397792	0.0322419	0.00150359	0.0264682	0.0497664	0.0112114	0.0596241	0.0976262	0.063464	0.0673011	0.0453977	0.056375	0.0284718	0.0440011	0.0232794	0.0258716	0.107948	0.0286445	0.0490049	0.0396057	0.0482616	0.0633398	0.0508802	0.0210537	0.0772794	0.0735557	0.0352504	0.112557	0.0505734	0.0368103	0.0425109	0.192375	0.127489	0.0608856	0.0376093	0.0528527	0.069648	0.122687	0.161256	0.0470745	0.0665357	0.0437617	0.0551174	0.182329	0.109573	0.028335	0.077557	0.0904642
624	0.0710255	0.0962288	0.0599046	0.00104647	0.0531577	0.0962606	0.0250676	0.104823	0.164028	0.108653	0.226135	0.176154	0.219933	0.164779	0.158677	0.0824746	0.121521	0.144627	0.160067	0.135803	0.0803314	0.0918258	0.120191	0.124012	0.0679112	0.109684	0.112546	0.0417424	0.145774	0.0787958	0.0612116	0.0677228	0.151611	0.172987	0.0717412	0.0718204	0.102896	0.117342	0.171673	0.203202	0.111992	0.129257	0.0732371	0.0944923	0.201524	0.193385	0.0638863	0.156377	0.191804
625	0.0100728	0.00987853	0.00641174	0.00308704	0.00630125	0.0123356	0.0055307	0.0166037	0.025124	0.0253568	0.0230268	0.00707587	0.00787757	0.00336454	0.00650885	0.00717328	0.00449089	0.0450779	0.0066788	0.0103349	0.00842332	0.0252152	0.0340463	0.0159342	0.00831702	0.0250249	0.0243996	0.00799686	0.0294134	0.0159134	0.0124337	0.010281	0.0691853	0.0367988	0.0389539	0.0309552	0.0108318	0.0239342	0.0396147	0.0614501	0.0377591	0.0217233	0.0128263	0.0252195	0.054113	0.033286	0.0184832	0.0493513	0.0161965
626	0.0713371	0.0860467	0.0636839	0.00212997	0.0403852	0.0624398	0.0245986	0.06433	0.0966214	0.0747528	0.277163	0.293954	0.274116	0.231707	0.199516	0.149071	0.236589	0.202009	0.373388	0.192261	0.0712105	0.0829761	0.118871	0.17218	0.0374374	0.0481004	0.0427991	0.0533531	0.0478102	0.0432653	0.0966426	0.0640403	0.0729536	0.069685	0.0254186	0.0431029	0.0891447	0.0879835	0.0753136	0.102116	0.0860648	0.0842927	0.0506314	0.137335	0.0801151	0.113185	0.0747406	0.131513	0.134083
627	0.0317962	0.04658	0.0302918	0.00169016	0.0170983	0.026387	0.0110111	0.0264526	0.0400611	0.034335	0.146952	0.225841	0.209539	0.167561	0.123506	0.0914346	0.129845	0.110882	0.22183	0.181467	0.0385831	0.0457086	0.075459	0.130953	0.0172633	0.0185881	0.0183454	0.0213633	0.0184067	0.0268268	0.0730971	0.0266376	0.0236801	0.0265511	0.0140725	0.0429299	0.0460065	0.037252	0.0414695	0.0444546	0.0422514	0.0529978	0.0195965	0.0912522	0.0293295	0.0588325	0.0494161	0.0658075	0.0536659
628	0.0160141	0.0212264	0.00322073	0.00277068	0.00802999	0.0142634	0.0138813	0.0104996	0.0150835	0.0184443	0.0599086	0.115059	0.084849	0.0731293	0.0582152	0.0575114	0.0740134	0.0640103	0.0907772	0.12342	0.0147067	0.0247755	0.0471882	0.0616017	0.0106786	0.00703526	0.00759869	0.00927458	0.0045956	0.0113127	0.0417539	0.0149721	0.00703518	0.0117547	0.0102423	0.0219086	0.0207191	0.0149202	0.0128768	0.0140841	0.0295894	0.0276299	0.0119661	0.0461708	0.0118198	0.0266135	0.0314632	0.043162	0.0195722
629	0.00656803	0.0110786	0.00278145	0.00451438	0.00529012	0.00987282	0.0126824	0.0068354	0.00602046	0.0165691	0.0187047	0.0319484	0.0259857	0.0254102	0.0237211	0.0285576	0.0295722	0.0267776	0.0334852	0.0632062	0.0113763	0.0169733	0.0171395	0.0330457	0.00473239	0.00679264	0.0021635	0.00422363	0.00263066	0.00968775	0.0187546	0.0147988	0.00542261	0.00927625	0.0127484	0.0133633	0.0101051	0.0141736	0.00354949	0.00490381	0.0178396	0.0161091	0.00884886	0.029224	0.00787822	0.0095376	0.0166042	0.0165224	0.00976123
630	0.0256858	0.0207309	0.0159377	0.000630129	0.0118474	0.0217269	0.0102301	0.00798463	0.0238306	0.0269896	0.0249291	0.0115375	0.0127144	0.0200195	0.0166457	0.0053671	0.0183702	0.0137499	0.02258	0.0146839	0.0254259	0.0296508	0.0171902	0.0336787	0.0163111	0.0363834	0.0232962	0.00305858	0.0221257	0.0152391	0.0192563	0.00754562	0.0240534	0.0229317	0.0303768	0.023426	0.0258844	0.0163073	0.0201808	0.00679916	0.0131199	0.0240482	0.0203694	0.0208018	0.0221624	0.0194441	0.0232225	0.0357484	0.0141508
631	0.00717778	0.00737435	0.00473986	0.00277326	0.00738712	0.0160662	0.0237336	0.00553541	0.00702327	0.0165829	0.0102964	0.016891	0.0151746	0.0129053	0.0169573	0.0160838	0.0249079	0.0206357	0.0165623	0.0333006	0.0148216	0.0242961	0.0135355	0.019804	0.00617359	0.0194229	0.00663364	0.00896701	0.0100507	0.0092572	0.0162513	0.0339401	0.012715	0.00931713	0.0119333	0.0152519	0.00678711	0.0113879	0.00819819	0.00809722	0.0331791	0.0176107	0.0139753	0.0369187	0.0190425	0.00530984	0.0330118	0.011223	0.00715191
632	0.0371985	0.0441828	0.0338448	0.000522398	0.0273689	0.0407762	0.00625913	0.0206509	0.0440157	0.0472892	0.0310524	0.0173952	0.020567	0.0301337	0.0230078	0.0134628	0.0405675	0.0237033	0.0371661	0.02081	0.0532249	0.0478027	0.0334291	0.0500949	0.0169582	0.052603	0.0500042	0.00492931	0.0423592	0.0240068	0.0278885	0.0177468	0.0407128	0.0417203	0.0463838	0.0332555	0.0485331	0.0231803	0.0478057	0.0339323	0.0129851	0.0295805	0.00900348	0.0396613	0.0373181	0.0349627	0.0422479	0.0364492	0.0288426
633	0.0488614	0.060636	0.0353216	0.000663545	0.0387906	0.0476444	0.0123734	0.0421901	0.0746466	0.0909714	0.0473889	0.0334732	0.037314	0.0340121	0.0309719	0.027024	0.0599951	0.0312379	0.0552232	0.033278	0.0600986	0.0748621	0.0549513	0.0875603	0.0179619	0.0597561	0.0642821	0.00726666	0.101052	0.0496962	0.0377532	0.0237927	0.0681637	0.0674796	0.0479245	0.0397122	0.069379	0.0320986	0.07908	0.0634968	0.0298084	0.0414929	0.0175692	0.0692239	0.0701877	0.0675346	0.0624469	0.0466605	0.0563543
634	0.087921	0.0857506	0.0429983	0.00167595	0.036166	0.0491164	0.0141682	0.072226	0.111996	0.121726	0.0709097	0.0570728	0.0653219	0.0320462	0.0343399	0.045707	0.0645606	0.0342719	0.0649177	0.0481685	0.0678744	0.0749031	0.0798152	0.117967	0.0247054	0.0603171	0.0607264	0.0165553	0.100162	0.0716502	0.0576186	0.0323703	0.0906111	0.0729487	0.0687498	0.0665829	0.0628835	0.0440584	0.0908014	0.154946	0.0558041	0.0791647	0.0301041	0.0922463	0.0848254	0.10011	0.0960267	0.049793	0.0886198
635	0.104618	0.0616683	0.0376845	0.00222313	0.0293819	0.037744	0.0171408	0.0663869	0.104346	0.157266	0.0712402	0.0724415	0.0630491	0.0303861	0.0269395	0.0604146	0.068464	0.0316866	0.0450559	0.0548335	0.0644729	0.0623819	0.0986259	0.0793805	0.0314362	0.0888043	0.066376	0.02722	0.0962531	0.0856997	0.050363	0.0242077	0.0580262	0.0604174	0.0751709	0.0738242	0.0422924	0.0358588	0.0772852	0.182172	0.060687	0.0692037	0.0490177	0.0908542	0.0704926	0.074422	0.0868478	0.0565219	0.073938
636	0.0726099	0.0426043	0.0230909	0.00371536	0.0178449	0.0198101	0.0264405	0.0339166	0.0585603	0.131363	0.0784793	0.0413406	0.0375554	0.0213872	0.0159885	0.0631687	0.0401556	0.0363559	0.0271208	0.0379066	0.0484649	0.0494737	0.0846876	0.0653308	0.0407563	0.122874	0.0319879	0.0303109	0.0629879	0.068225	0.0441939	0.0117321	0.0338131	0.0313362	0.0632987	0.0666926	0.0258208	0.0300456	0.0401233	0.0973501	0.0374408	0.0498343	0.0339524	0.0629411	0.0361066	0.052244	0.0615543	0.0476571	0.0439654
637	0.0191405	0.0198849	0.0171339	0.00393998	0.0173866	0.0149247	0.0289137	0.025801	0.0217171	0.0273094	0.0179344	0.0177579	0.0195608	0.0145281	0.014741	0.0150411	0.0159521	0.0200684	0.0253962	0.0100539	0.0174184	0.0191571	0.0227762	0.0215088	0.00914567	0.0268101	0.0319171	0.0285593	0.0407312	0.029802	0.00948722	0.00971899	0.0341831	0.0213037	0.0224286	0.050964	0.0205582	0.0096061	0.036405	0.030566	0.0121587	0.0229264	0.0115015	0.0170568	0.0213444	0.0231494	0.0180863	0.0278261	0.0242761
638	0.0332844	0.0420586	0.0266166	0.00255536	0.0303588	0.0273806	0.0335203	0.0498173	0.0276962	0.0403921	0.0361779	0.0252054	0.0375886	0.028185	0.0260556	0.0239999	0.0269094	0.0265969	0.0361329	0.0214142	0.0292133	0.0383651	0.0339476	0.0351059	0.0282549	0.0341999	0.0451847	0.0350659	0.05231	0.0388032	0.0177494	0.00966466	0.0530012	0.0341999	0.0393434	0.0221423	0.049877	0.0204979	0.0554771	0.0534523	0.0333365	0.037935	0.0214787	0.026483	0.0463257	0.046962	0.038637	0.0406748	0.0480964
639	0.0548108	0.0667515	0.0492482	0.00121381	0.0528908	0.0453248	0.0270642	0.0702239	0.0419286	0.0548943	0.0532767	0.0499102	0.0479693	0.04209	0.0445068	0.0391829	0.0412664	0.0530015	0.0603786	0.0269256	0.0688975	0.0842351	0.0491908	0.0646912	0.0212311	0.0658512	0.0683037	0.0506188	0.0818539	0.0558053	0.0432994	0.0106786	0.0648587	0.0419569	0.0378977	0.0185926	0.0911804	0.0469268	0.064985	0.0769642	0.0433753	0.0479115	0.0362478	0.0345883	0.0694514	0.0782873	0.0421722	0.0454222	0.0850744
640	0.0685282	0.0716108	0.0475638	0.00248672	0.0490283	0.0428316	0.0448589	0.062223	0.0494491	0.0529638	0.061092	0.0698023	0.0713442	0.0619889	0.0462162	0.064199	0.0567208	0.0479077	0.0778245	0.0484765	0.144934	0.0736515	0.0538906	0.089889	0.0205349	0.0799815	0.0898434	0.0880471	0.0783489	0.0582036	0.057199	0.0154012	0.0570456	0.052459	0.02973	0.0186521	0.0941203	0.062211	0.0728049	0.0678499	0.0586888	0.0625533	0.0425972	0.0633605	0.0642752	0.0832018	0.0431147	0.0599126	0.0998386
641	0.0430814	0.0572792	0.0246872	0.00397663	0.0321105	0.0353806	0.0429008	0.0528449	0.0398104	0.0401614	0.056701	0.0826799	0.0694	0.0573112	0.0376852	0.0567241	0.041721	0.0353516	0.0746995	0.0653134	0.083647	0.0734673	0.0784646	0.15706	0.0233022	0.061846	0.0393321	0.0789108	0.0682929	0.0706349	0.104456	0.0289035	0.0333178	0.0336303	0.0258462	0.0165277	0.0896421	0.0450931	0.0610285	0.0488593	0.0633979	0.0776796	0.0365419	0.0818564	0.0413053	0.0842793	0.0611652	0.0353837	0.0742012
644	0.013088	0.0140206	0.0173086	0.00920603	0.0106825	0.00634291	0.032032	0.013932	0.0141655	0.012134	0.0133495	0.0169333	0.0185375	0.0127983	0.0177129	0.0181602	0.00994863	0.0110621	0.0293374	0.00943042	0.266212	0.0140179	0.0134107	0.0122044	0.0139765	0.0211314	0.0131466	0.0130898	0.0240881	0.0181151	0.0316418	0.0152626	0.0298932	0.0119724	0.0372367	0.0231508	0.0142531	0.0126977	0.00929228	0.00909471	0.0305466	0.0243787	0.0138259	0.0185409	0.00929117	0.129921	0.0522206	0.0130618	0.012613
647	0.00464095	0.00461382	0.0016793	0.00312716	0.00214704	0.0127045	0.0073831	0.00361905	0.0124818	0.00829617	0.00938219	0.00284319	0.00244332	0.00349454	0.00557633	0.00700199	0.00547669	0.00846586	0.00571118	0.00456307	0.00275016	0.00849364	0.00759991	0.0105139	0.00936236	0.00845469	0.00596495	0.00216683	0.016083	0.00823977	0.0119371	0.00389178	0.0120613	0.00921533	0.00223198	0.0045261	0.0154417	0.00278273	0.00593313	0.00614321	0.00421677	0.0213895	0.00977571	0.0081437	0.00764119	0.00232316	0.0197859	0.00962957	0.00621206
648	0.00417995	0.00367965	0.00274325	0.00348597	0.0026096	0.0134232	0.00671698	0.00589468	0.0162446	0.00991901	0.0168355	0.00263084	0.00497602	0.00473596	0.00422958	0.00636838	0.00726477	0.00909799	0.00539119	0.00720471	0.00358853	0.00924099	0.0158468	0.0147998	0.00990606	0.00836704	0.00762232	0.00314253	0.0101233	0.0137409	0.00300613	0.00574538	0.0103617	0.00631867	0.00311669	0.00560005	0.00416523	0.00312613	0.00739073	0.014673	0.00379333	0.0150304	0.0132171	0.0106476	0.00987315	0.00264524	0.00793041	0.00979957	0.00748384
649	0.0649791	0.140882	0.042121	0.00136231	0.0395625	0.0284139	0.015529	0.16164	0.0444477	0.0657473	0.129735	0.0395793	0.171781	0.0515927	0.057278	0.026733	0.133656	0.0417696	0.0967272	0.0306164	0.0349288	0.0259596	0.0898475	0.16364	0.0362747	0.0824369	0.0727878	0.0457326	0.0647998	0.0536869	0.0238091	0.0179538	0.0376735	0.0606616	0.0558444	0.0226882	0.0695039	0.0364087	0.0968017	0.0681084	0.0309661	0.0622899	0.0403061	0.0353922	0.0549896	0.0495878	0.0957172	0.0599358	0.0479077
650	0.0915195	0.107331	0.0547903	0.00107989	0.0495429	0.0648861	0.0339297	0.11774	0.0868612	0.110542	0.105982	0.0562217	0.121404	0.0440761	0.0434047	0.0498952	0.0937768	0.0433487	0.11821	0.0370705	0.0455353	0.0523953	0.0916689	0.128396	0.0191625	0.167087	0.124788	0.0401912	0.140392	0.101815	0.0368199	0.0158185	0.0198238	0.0461649	0.0400093	0.014068	0.0629978	0.0333512	0.0750022	0.0425899	0.0485085	0.101112	0.047624	0.0307264	0.0661085	0.0548831	0.052826	0.0687902	0.0933639
651	0.263148	0.166016	0.18676	0.0199549	0.171454	0.219904	0.130053	0.182357	0.235988	0.238561	0.195219	0.163674	0.125192	0.0695194	0.0902923	0.186724	0.159691	0.129591	0.193029	0.12632	0.191298	0.228918	0.215956	0.235099	0.0984168	0.151996	0.195955	0.0789845	0.255432	0.23038	0.178997	0.0694393	0.0914464	0.151756	0.0856525	0.0659436	0.184537	0.109095	0.196115	0.152179	0.208149	0.177632	0.117336	0.245908	0.127972	0.156801	0.0833499	0.182206	0.212542
652	0.485644	0.634099	0.769951	0.19941	0.526998	0.0974149	0.254057	0.479699	0.171056	0.238214	0.485826	0.632103	0.864188	0.681178	0.499964	0.266702	0.27672	0.455818	0.297855	0.452144	0.146806	0.477501	0.303335	0.571873	0.43416	0.402775	0.293438	0.363391	0.369474	0.17447	0.681942	0.302746	0.746825	0.260343	0.234287	0.382901	0.358631	0.408377	0.277599	0.45	0.169562	0.476664	0.18792	0.544039	0.31493	0.234841	0.43366	0.439272	0.471165
653	0.0888892	0.0447109	0.0525017	0.0804797	0.158586	0.0554191	0.13695	0.08629	0.0874376	0.0660404	0.0547501	0.160149	0.064564	0.102644	0.0533108	0.0626353	0.0384916	0.0384426	0.0780374	0.0466553	0.0524794	0.021169	0.0635873	0.0553733	0.075136	0.031632	0.0475643	0.0642464	0.0391057	0.0489978	0.031938	0.061126	0.0692019	0.0285542	0.0516872	0.0816897	0.0663839	0.043462	0.0690561	0.0442036	0.0828529	0.0815119	0.0686466	0.0303769	0.0761311	0.0445143	0.061752	0.113616	0.096233
654	0.116735	0.0662161	0.0701242	0.077477	0.181543	0.0612671	0.17409	0.0917076	0.0901477	0.0711528	0.0694583	0.155494	0.0952633	0.104007	0.0758833	0.0659704	0.0491225	0.0547996	0.0954548	0.0638909	0.0663092	0.0354916	0.0595724	0.0738534	0.13479	0.0598509	0.0657987	0.0820953	0.0638653	0.0583447	0.0402063	0.0602772	0.072079	0.0431837	0.0682915	0.0796809	0.0920185	0.060235	0.0697704	0.0570365	0.0682768	0.0856752	0.0755981	0.024836	0.0957918	0.0577691	0.0802533	0.103482	0.104937
655	0.17207	0.217537	0.205823	0.0381172	0.153248	0.118422	0.0540422	0.172135	0.131669	0.188882	0.0607136	0.0359959	0.0351177	0.114454	0.168935	0.0255761	0.0172701	0.0242672	0.158673	0.077535	0.0102357	0.103516	0.124378	0.160231	0.185879	0.0103081	0.108024	0.155009	0.186288	0.0542225	0.0658332	0.0343987	0.0941159	0.0868021	0.0556842	0.0318899	0.0705294	0.0115593	0.111954	0.159036	0.0106481	0.0124634	0.0136358	0.0688516	0.061443	0.00842203	0.0241804	0.0261384	0.0153764
656	0.156755	0.175837	0.17437	0.0106383	0.126935	0.0882093	0.0311718	0.170025	0.0917076	0.178352	0.0465823	0.0265732	0.0138041	0.0810569	0.146465	0.0151372	0.00921204	0.00847905	0.100368	0.0494951	0.00410888	0.093566	0.101031	0.121368	0.143404	0.00434494	0.0744607	0.0973458	0.128293	0.0448772	0.0373311	0.0299097	0.0579055	0.0687506	0.0391505	0.019447	0.0452681	0.00602054	0.0736169	0.101534	0.00421122	0.00568108	0.00875761	0.0477043	0.0343268	0.00468832	0.00884343	0.0139307	0.00797264
657	0.181281	0.112657	0.11071	0.124356	0.226371	0.10961	0.264904	0.180227	0.133914	0.105886	0.101561	0.176506	0.129002	0.15517	0.120059	0.0848581	0.0732231	0.0885442	0.15648	0.0995997	0.0986693	0.0761172	0.0932808	0.105821	0.208739	0.0939274	0.0964497	0.134562	0.104502	0.0790111	0.0765404	0.0757927	0.0982882	0.081294	0.102143	0.11585	0.142448	0.108333	0.100178	0.093998	0.0810697	0.108543	0.0855853	0.0354143	0.130458	0.0914244	0.128773	0.138854	0.160024
658	0.218617	0.19059	0.228362	0.213307	0.250301	0.160035	0.318851	0.221652	0.15789	0.150193	0.112547	0.151605	0.123621	0.189405	0.159902	0.0812272	0.073764	0.114734	0.196656	0.138405	0.104212	0.139463	0.141017	0.135059	0.252599	0.104092	0.135508	0.159984	0.136895	0.0866852	0.112327	0.0824133	0.153408	0.111372	0.121521	0.12699	0.170217	0.120572	0.136243	0.177056	0.100545	0.110658	0.0826689	0.0714748	0.157975	0.100091	0.147212	0.162077	0.175142
659	0.259345	0.318145	0.313182	0.188926	0.19277	0.190448	0.17599	0.231262	0.198898	0.238103	0.0949342	0.0637667	0.094883	0.196016	0.227025	0.0504121	0.0404175	0.0905151	0.246644	0.151882	0.0638284	0.176941	0.189817	0.194766	0.272522	0.0464741	0.198136	0.245489	0.235116	0.078626	0.118858	0.0763586	0.200557	0.143263	0.107279	0.0790174	0.160464	0.0456098	0.188084	0.260688	0.0515189	0.050504	0.0394756	0.112555	0.108662	0.0480424	0.10082	0.104539	0.0795423
660	0.153231	0.294733	0.309546	0.00801943	0.136917	0.121291	0.0433521	0.306136	0.107113	0.242046	0.0745842	0.0498832	0.034345	0.136699	0.237622	0.0316879	0.0156795	0.0207133	0.166921	0.140234	0.0081271	0.16746	0.169888	0.138599	0.200469	0.00617226	0.158605	0.122881	0.197894	0.0686508	0.036172	0.062147	0.071608	0.088415	0.0569646	0.0266087	0.0848092	0.0264834	0.0987525	0.142377	0.00797217	0.0145829	0.0156966	0.0365986	0.0444076	0.0200054	0.0107668	0.0246231	0.023511
661	0.233538	0.253857	0.256524	0.222902	0.204721	0.182227	0.260846	0.167441	0.17569	0.169901	0.095852	0.0948616	0.103051	0.194046	0.208586	0.0718577	0.053343	0.105046	0.206569	0.150624	0.0925261	0.175426	0.191768	0.153447	0.259625	0.0798654	0.176891	0.22766	0.172755	0.0887	0.136647	0.0796178	0.180857	0.142288	0.107198	0.106419	0.167736	0.0952468	0.170529	0.246032	0.0781794	0.0720635	0.0529795	0.106423	0.139358	0.0647685	0.126582	0.145418	0.1318
663	0.00724671	0.00477923	0.00480425	0.0243575	0.002247	0.0395964	0.0416645	0.00534815	0.0504694	0.0195203	0.0378829	0.00442441	0.00657264	0.00354338	0.00377243	0.0199131	0.027596	0.00708525	0.00377788	0.00847363	0.010598	0.0121137	0.0215925	0.0361786	0.0142721	0.0172529	0.0103094	0.011799	0.0229439	0.0153454	0.0230989	0.0145496	0.0101616	0.00472005	0.0212173	0.0166265	0.0165846	0.00954338	0.00890972	0.0107932	0.0157685	0.0271118	0.0217456	0.018095	0.0546386	0.0192561	0.01875	0.0230669	0.0051826
665	0.0256826	0.00206594	0.000994329	0.00303505	0.00409208	0.00320133	0.0112508	0.0020529	0.00765847	0.0115633	0.00827764	0.002466	0.00180646	0.00144622	0.000368891	0.00332521	0.00393766	0.00744279	0.00174459	0.00281097	0.00443179	0.00479037	0.0075801	0.0042437	0.0128455	0.00684233	0.0032465	0.00343099	0.00172285	0.00394346	0.00590089	0.0061954	0.00195135	0.00351298	0.00144856	0.00641248	0.00125984	0.00114961	0.00193936	0.00366097	0.0157397	0.0108411	0.00643596	0.00952998	0.0140809	0.00323065	0.0129186	0.0063711	0.00158483
666	0.0144884	0.0123466	0.0213041	0.022031	0.0351679	0.033748	0.0307125	0.029043	0.0244006	0.0202459	0.0164026	0.0189262	0.0164684	0.0169063	0.020985	0.0154584	0.0140337	0.0109834	0.0240143	0.00909765	0.0254184	0.0179015	0.0102095	0.0155932	0.025819	0.0107393	0.0103583	0.00968995	0.0177615	0.0146631	0.0166261	0.0299573	0.018388	0.0235024	0.00855759	0.0131542	0.0217836	0.0168975	0.0231875	0.0155869	0.019767	0.0207118	0.0222417	0.0263514	0.0201816	0.0132819	0.00574966	0.0138799	0.0221299
667	0.00902681	0.00691478	0.0131535	0.0240023	0.0297953	0.0284357	0.0207508	0.0190157	0.013026	0.00834702	0.0100168	0.0118616	0.00883845	0.0106465	0.00960521	0.00571746	0.00628119	0.00662964	0.0124824	0.00504406	0.01381	0.00800124	0.00816804	0.0115692	0.0118831	0.00534059	0.00595235	0.00359557	0.0101269	0.00558219	0.00921932	0.0122607	0.00722518	0.0117923	0.00583792	0.00916834	0.0139502	0.0120799	0.0126784	0.0102348	0.00993972	0.00819005	0.00852931	0.0210113	0.011289	0.0105025	0.00564192	0.0057116	0.0143674
668	0.0150584	0.00826795	0.0167719	0.0491535	0.0520648	0.038979	0.025348	0.0295922	0.0148601	0.0130664	0.0128002	0.0148918	0.010604	0.0155501	0.014548	0.0074153	0.0105867	0.012119	0.0193273	0.0085892	0.0170867	0.00967122	0.0115248	0.0113298	0.0134599	0.00875131	0.00992489	0.00535127	0.0127149	0.00946161	0.0131204	0.0161527	0.00736144	0.01384	0.00900062	0.0129647	0.0133082	0.01569	0.0139605	0.0134572	0.0110084	0.0076913	0.010112	0.0233213	0.0140044	0.0113539	0.0159054	0.00618188	0.0160073
669	0.0160616	0.0139686	0.0230728	0.0759374	0.0847583	0.0321193	0.0200691	0.0412942	0.0145468	0.0138827	0.0116803	0.0206877	0.0158806	0.0223247	0.018787	0.0117457	0.00968678	0.0171884	0.0194278	0.00989814	0.0284324	0.00971729	0.0148098	0.0137239	0.00998104	0.00930032	0.0102906	0.00973383	0.0114599	0.00878259	0.018998	0.0159184	0.0112859	0.0129097	0.0159063	0.0133976	0.01371	0.0299851	0.00934631	0.0185847	0.0151183	0.00317447	0.0146595	0.0202628	0.0203784	0.0146412	0.0202155	0.0473967	0.0198415
670	0.0178461	0.0250431	0.0225736	0.090744	0.0908693	0.0301228	0.0204632	0.0350218	0.0124168	0.0119649	0.0117895	0.020688	0.0174216	0.0239652	0.0192974	0.016905	0.00580803	0.0153398	0.0233297	0.00912072	0.0288746	0.0120762	0.0185035	0.019823	0.00870404	0.00709813	0.0065052	0.0156053	0.0119149	0.00831568	0.0208947	0.0105497	0.00846387	0.018675	0.0238722	0.0158319	0.0191045	0.025071	0.00909179	0.0265588	0.0138463	0.00271817	0.0186829	0.0218559	0.0306858	0.01151	0.0174921	0.0125314	0.0222303
671	0.0344494	0.0500881	0.0526443	0.120311	0.122613	0.0501131	0.0466142	0.0370292	0.0207646	0.0289043	0.0164874	0.0317341	0.0326078	0.0408171	0.0267663	0.0305118	0.0105977	0.0236953	0.0399336	0.0144787	0.0427634	0.014768	0.0280402	0.0396126	0.012224	0.0159534	0.0160727	0.0299345	0.0215932	0.0118171	0.0342264	0.0194957	0.0126246	0.0349532	0.0364682	0.0283091	0.0321254	0.0293137	0.0153372	0.0495447	0.0204039	0.00901574	0.0367165	0.0376195	0.0506757	0.0149287	0.0224232	0.030068	0.0283025
672	0.0663233	0.114044	0.154319	0.0168477	0.0853625	0.0148714	0.0506761	0.0701159	0.04079	0.0625704	0.0992716	0.101176	0.152272	0.137972	0.0903509	0.0798661	0.0556794	0.0597515	0.0624406	0.0765611	0.0559828	0.0467183	0.11208	0.118066	0.0829556	0.0706291	0.105112	0.0899066	0.100477	0.0455596	0.0751916	0.0436318	0.129386	0.0484864	0.111342	0.0953907	0.0675352	0.0729499	0.060064	0.185293	0.0437053	0.0794081	0.0518749	0.0732694	0.0758248	0.0563681	0.0785092	0.0818761	0.0956374
673	0.0164894	0.019135	0.00872345	0.00454934	0.0285242	0.00615467	0.0297645	0.0199565	0.0236688	0.0232926	0.0333797	0.0550325	0.0549281	0.0544514	0.0499114	0.0376858	0.025711	0.0331052	0.0168946	0.0429838	0.0186889	0.0404606	0.0688744	0.0560327	0.0302116	0.0383138	0.0491885	0.0476717	0.0255034	0.0466332	0.0459032	0.0237385	0.0336693	0.0231946	0.0425324	0.0644875	0.0108851	0.0345227	0.0440882	0.0239456	0.0311398	0.0524856	0.0307969	0.0279233	0.0322267	0.0194454	0.0648347	0.0350979	0.0180931
674	0.0709704	0.0946444	0.105877	0.240602	0.158685	0.0995282	0.0851463	0.0522306	0.0297565	0.0633388	0.0265655	0.0489744	0.0491396	0.0561041	0.0523263	0.0481413	0.0164686	0.0317541	0.058536	0.0272192	0.0727011	0.0216741	0.0368082	0.0660712	0.0356708	0.0340791	0.0194815	0.0602825	0.0444467	0.0286879	0.060209	0.0370194	0.0258366	0.0745714	0.0512581	0.062532	0.0621887	0.0431926	0.0266511	0.0980294	0.0269666	0.0159471	0.0637699	0.0561114	0.0852497	0.0240894	0.0316056	0.0574138	0.0356847
675	0.0857218	0.0737695	0.129349	0.299311	0.215001	0.127834	0.11937	0.0549636	0.0326859	0.0886063	0.0281271	0.0556314	0.0577321	0.0528162	0.0656462	0.0491434	0.014028	0.0272491	0.0774851	0.0420602	0.0858708	0.026704	0.0378821	0.072231	0.0530898	0.0516592	0.0275364	0.0865575	0.0613462	0.0224538	0.086936	0.030161	0.0370214	0.101126	0.0685496	0.101802	0.0820711	0.0568211	0.0395946	0.139256	0.0332716	0.0304515	0.0752421	0.0556723	0.108667	0.0268951	0.0411313	0.0865208	0.0442922
676	0.0706111	0.0860746	0.160062	0.355078	0.253863	0.164976	0.157344	0.0673886	0.0533972	0.125515	0.0319289	0.0648868	0.0747052	0.0403796	0.0844732	0.0639697	0.0236565	0.0331307	0.0783054	0.061035	0.11185	0.0440494	0.0519854	0.0729229	0.0652084	0.0599978	0.0419586	0.118753	0.0844851	0.0273239	0.0839033	0.0429645	0.0486713	0.15004	0.0920268	0.132027	0.0677773	0.0780444	0.0609288	0.155469	0.0466823	0.0438032	0.097948	0.0472659	0.126972	0.0369362	0.0493357	0.120212	0.0544114
677	0.0719209	0.111228	0.189651	0.47857	0.305962	0.169387	0.180653	0.0812012	0.0687125	0.131921	0.0370829	0.0649052	0.0651349	0.0378346	0.0654251	0.0757094	0.0275129	0.0430516	0.099394	0.0547689	0.14492	0.0387463	0.0691155	0.0806692	0.099791	0.061156	0.067163	0.17693	0.106089	0.0539634	0.08671	0.0699997	0.0476704	0.217767	0.116639	0.144844	0.0873362	0.0934092	0.0879231	0.183208	0.0694059	0.0655914	0.109635	0.0553768	0.153059	0.0361523	0.0542142	0.161916	0.0646546
678	0.0766545	0.129026	0.216835	0.5497	0.236427	0.164111	0.188171	0.075622	0.0690863	0.151416	0.0330256	0.0593266	0.0475254	0.0430809	0.0594993	0.0883936	0.0347273	0.0487218	0.11796	0.0555368	0.121364	0.0315115	0.080561	0.108489	0.106434	0.074491	0.0811179	0.199156	0.109289	0.0512029	0.106741	0.0584444	0.0489914	0.214831	0.125379	0.130464	0.0917444	0.0792008	0.104096	0.194724	0.105332	0.0518674	0.11172	0.0580429	0.138476	0.0337274	0.058462	0.173143	0.0791302
679	0.0659782	0.129101	0.20916	0.322633	0.137662	0.112391	0.167575	0.0554246	0.0659958	0.150487	0.0239393	0.0570078	0.0317603	0.0341885	0.0375538	0.0870967	0.0347312	0.0393163	0.0721615	0.0505874	0.098038	0.023911	0.0743874	0.0703178	0.0811075	0.0783221	0.065433	0.227769	0.145488	0.0375873	0.0958306	0.0499243	0.0409865	0.190367	0.10743	0.0584943	0.0677379	0.0614476	0.0978698	0.20684	0.089552	0.0378716	0.1048	0.0392839	0.134502	0.0302772	0.0420514	0.134132	0.0776412
680	0.0834906	0.152551	0.254579	0.229405	0.0838849	0.12651	0.207378	0.0452361	0.0890021	0.208222	0.0286092	0.080257	0.0354754	0.0411385	0.0560422	0.118058	0.0478059	0.0370536	0.0808018	0.0638559	0.10104	0.0223432	0.079578	0.0572559	0.137932	0.073245	0.0723024	0.236085	0.167818	0.0612134	0.101559	0.0519345	0.0544432	0.138346	0.107271	0.106504	0.0651802	0.0616245	0.102434	0.212902	0.12358	0.0659084	0.1058	0.047497	0.11186	0.041395	0.0474855	0.172637	0.108751
681	0.0776638	0.123227	0.163374	0.12324	0.0532424	0.102028	0.168101	0.0309108	0.0799362	0.177468	0.0232507	0.0720982	0.02971	0.0290504	0.0438667	0.0871255	0.0473934	0.0244801	0.0546754	0.0533696	0.0794702	0.0152976	0.0558624	0.0319468	0.131737	0.0449376	0.0507549	0.146338	0.125263	0.0449106	0.0606202	0.0310244	0.0614522	0.0640609	0.0767218	0.0714526	0.0531093	0.0424037	0.0678146	0.16103	0.112399	0.0744675	0.0619512	0.0396319	0.0524141	0.0335901	0.0335967	0.123368	0.0832398
682	0.0987357	0.193799	0.260227	0.15846	0.0677202	0.146389	0.219585	0.0648336	0.0948208	0.30258	0.0401753	0.0786404	0.0399654	0.0459852	0.0626205	0.133152	0.0697261	0.0440637	0.0875799	0.110956	0.151819	0.0257782	0.103399	0.113187	0.197203	0.0504904	0.070258	0.228939	0.143181	0.103097	0.104366	0.0676091	0.0677954	0.0891084	0.135976	0.110092	0.0882836	0.0493216	0.0836553	0.233484	0.206632	0.210878	0.14309	0.0744667	0.0672235	0.0683725	0.0608421	0.218919	0.110597
685	0.0015054	0.00200888	0.0210966	0.00179104	0.0106231	0.00237319	0.00860667	0.00187978	0.00400879	0.00371938	0.00262833	0.158863	0.00187741	0.133588	0.00102824	0.00310976	0.00166537	0.00175576	0.00199768	0.00382324	0.00300846	0.0048101	0.0162545	0.00276437	0.0019431	0.0018088	0.00398708	0.00316414	0.000901798	0.0198096	0.00120671	0.00358576	0.00186454	0.00104323	0.0025111	0.00176641	0.00277793	0.00458732	0.00472772	0.00303779	0.00927703	0.00260101	0.00137561	0.00761055	0.00161777	0.00305413	0.00178862	0.00278665	0.00116615
687	0.290972	0.240111	0.0972945	0.273457	0.498557	0.204243	0.302685	0.185209	0.184186	0.127894	0.138176	0.368958	0.150911	0.14922	0.165516	0.133269	0.0955499	0.0798638	0.206025	0.101108	0.0729018	0.0857227	0.239822	0.116396	0.142848	0.0725857	0.169128	0.127029	0.0974417	0.0876557	0.108293	0.0785086	0.107722	0.212251	0.129861	0.204939	0.162983	0.141113	0.228064	0.0673437	0.13252	0.0847365	0.073995	0.0404665	0.16225	0.0995246	0.0806178	0.331405	0.25545
688	0.424691	0.457104	0.178552	0.266169	0.338588	0.286318	0.55133	0.304541	0.268277	0.1914	0.197312	0.366191	0.196468	0.263517	0.217293	0.148113	0.104579	0.0957366	0.336577	0.161749	0.10009	0.0998962	0.273599	0.206548	0.293429	0.0892233	0.194111	0.21446	0.163737	0.0679715	0.147563	0.112018	0.155092	0.178188	0.196698	0.283611	0.319472	0.197636	0.128148	0.142202	0.155698	0.139668	0.149413	0.0659023	0.152052	0.0887621	0.109536	0.209038	0.331869
689	0.630038	0.553768	0.434859	0.311675	0.344489	0.366671	1.09161	0.4036	0.371657	0.274041	0.228716	0.229154	0.233723	0.325144	0.352997	0.189593	0.171482	0.151779	0.54141	0.205059	0.144434	0.148951	0.373095	0.282399	0.486647	0.183126	0.251874	0.400948	0.286397	0.15434	0.207351	0.17258	0.182316	0.194232	0.321135	0.3244	0.559163	0.321249	0.146768	0.247582	0.229128	0.205501	0.207211	0.133856	0.17683	0.126581	0.188512	0.129642	0.440098
690	0.76852	0.648624	0.687173	0.467487	0.393814	0.421208	1.60822	0.380532	0.466439	0.419285	0.35514	0.375259	0.219198	0.340886	0.435668	0.226624	0.198426	0.21407	0.632961	0.286398	0.195526	0.244262	0.590227	0.366614	0.665142	0.328194	0.28126	0.567299	0.42952	0.204924	0.328916	0.225001	0.314539	0.224822	0.448718	0.508236	0.835918	0.422203	0.230546	0.435975	0.315009	0.31185	0.314473	0.229293	0.227099	0.168628	0.272873	0.1692	0.543551
691	0.0142336	0.0117952	0.0190995	0.0226963	0.0221864	0.0252606	0.0411892	0.0251676	0.0227345	0.0104884	0.0135431	0.0288454	0.0167329	0.019708	0.018899	0.0207946	0.00802235	0.0160193	0.0342948	0.0196478	0.0291135	0.0189794	0.0136462	0.0247983	0.0145142	0.0199021	0.0142674	0.0107321	0.0138273	0.0186819	0.0243036	0.0294781	0.0252536	0.0111798	0.0180049	0.0278049	0.0324978	0.0220862	0.0170968	0.0185302	0.0221292	0.0238346	0.0113651	0.037693	0.0316589	0.01866	0.019415	0.0108686	0.0253082
692	0.744858	0.69431	0.729157	0.601761	0.622871	0.423371	1.94065	0.395376	0.493455	0.52079	0.382423	0.366952	0.304761	0.370782	0.405762	0.233131	0.215689	0.24645	0.683815	0.298143	0.209072	0.242221	0.574687	0.382889	0.761346	0.411862	0.329936	0.669335	0.535568	0.259957	0.369432	0.263476	0.353422	0.225901	0.430472	0.481713	0.922433	0.457336	0.282598	0.541723	0.33897	0.42309	0.413096	0.274119	0.260486	0.194017	0.319435	0.179638	0.537694
693	0.510829	0.576644	0.627001	0.411336	0.480977	0.294191	1.62087	0.311715	0.389546	0.503231	0.353221	0.298514	0.273729	0.323232	0.338566	0.182922	0.169255	0.180211	0.643848	0.212043	0.172795	0.192752	0.471579	0.306774	0.605197	0.312629	0.307247	0.646686	0.462793	0.219614	0.293787	0.192329	0.243189	0.161038	0.310123	0.400535	0.755906	0.390293	0.280749	0.454901	0.267431	0.314415	0.297626	0.231103	0.193519	0.166304	0.225738	0.148289	0.431701
694	0.0469167	0.0227339	0.0478014	0.0362069	0.122089	0.0201079	0.105765	0.0373569	0.0846593	0.0716505	0.0282372	0.148401	0.176575	0.0352712	0.0777067	0.0562767	0.0435251	0.0632451	0.0646779	0.0885684	0.0520051	0.0895213	0.0774597	0.219966	0.0640237	0.0353602	0.0625886	0.0432458	0.0305395	0.0349677	0.0467173	0.0949176	0.0512224	0.0335344	0.115911	0.214305	0.029411	0.0631966	0.0888633	0.047542	0.0616676	0.0597602	0.0267502	0.0542661	0.0492523	0.0268422	0.122348	0.0348528	0.0673374
695	0.738892	0.731338	1.03747	0.639491	0.504591	0.313226	1.88023	0.471346	0.440076	0.848502	0.460854	0.314438	0.461463	0.470803	0.462928	0.191817	0.185097	0.236867	0.822033	0.214164	0.219172	0.194777	0.764706	0.604142	0.695931	0.386481	0.289456	0.757235	0.627395	0.300831	0.348078	0.220572	0.375771	0.183231	0.433257	0.371922	0.85716	0.443736	0.406421	0.668835	0.375196	0.421486	0.273312	0.220873	0.204981	0.197081	0.254485	0.316869	0.660155
696	0.0121665	0.018429	0.0318424	0.0132125	0.0237599	0.00283924	0.0291328	0.010814	0.0202894	0.0239276	0.012846	0.0251843	0.0222869	0.0275617	0.0166771	0.0171788	0.014509	0.0146686	0.0133838	0.0125354	0.104158	0.0234303	0.0287602	0.0204466	0.0159575	0.0275791	0.0213392	0.0139141	0.0220018	0.01499	0.0477907	0.0396094	0.0364294	0.0110928	0.161556	0.0191667	0.0189144	0.00781742	0.0283872	0.0300693	0.0277015	0.0259112	0.00883694	0.0312953	0.0126654	0.0567291	0.0342851	0.0275767	0.019214
697	0.0508214	0.0538076	0.0707229	0.0387741	0.0426191	0.0370614	0.0612445	0.0352342	0.0349901	0.0738006	0.0222913	0.0547156	0.0280904	0.0474123	0.0308089	0.0256852	0.0355121	0.0234673	0.0901591	0.0242669	0.0275058	0.0358176	0.0716534	0.0469127	0.044338	0.0651969	0.0463355	0.0176653	0.0350142	0.0335018	0.0381024	0.0155565	0.0414529	0.0182531	0.0345519	0.0542911	0.0390792	0.0284979	0.0177719	0.0275453	0.0350332	0.039264	0.022061	0.082621	0.0332069	0.0241385	0.0244349	0.0953496	0.0571945
698	0.086164	0.0885036	0.0473357	0.122576	0.0583	0.0828353	0.141301	0.0826148	0.0671939	0.119896	0.0487309	0.132526	0.078842	0.082268	0.0620243	0.0700494	0.0684872	0.0483816	0.116564	0.0692177	0.138824	0.078539	0.0610675	0.0742423	0.0549173	0.100869	0.0541104	0.0782123	0.0799391	0.0923845	0.0822104	0.0736976	0.0956759	0.0570777	0.0688575	0.09201	0.129313	0.0521893	0.0466727	0.0774554	0.071056	0.122248	0.113531	0.0633591	0.0748675	0.060819	0.0520046	0.0983936	0.0735866
699	0.00064555	0.000695234	0.000601643	0.00172601	0.000664565	0.00214144	0.00333132	0.000613875	0.00319099	0.0052734	0.0038863	0.00293855	0.00221525	0.00128027	0.000590366	0.00125673	0.00389597	0.0182537	0.00116523	0.00526979	0.0218766	0.00363399	0.00340818	0.00120297	0.000990734	0.00086977	0.00164463	0.00182527	0.000776506	0.00195404	0.00349889	0.00139794	0.0140229	0.00089582	0.00162833	0.00753994	0.00419745	0.0030424	0.000732656	0.00158657	0.00215753	0.00730444	0.00654248	0.0211231	0.00727124	0.0210524	0.0169513	0.00661945	0.0100626
700	0.000304143	0.000497511	0.000426918	0.00212546	0.000617985	0.00133099	0.00551876	0.000657757	0.00180969	0.0021676	0.00511737	0.00261033	0.00301046	0.00137525	0.000603091	0.00281913	0.00232347	0.0174421	0.000772518	0.00186422	0.0283715	0.00460606	0.00260434	0.00194251	0.000635144	0.000989122	0.000509553	0.00215049	0.00116161	0.00245139	0.00341746	0.00682106	0.0171535	0.000717602	0.000656626	0.00667367	0.00180577	0.00385526	0.000657848	0.00209589	0.00214508	0.00712151	0.00524579	0.0276029	0.0098125	0.0308328	0.0226423	0.00505649	0.0139902
701	0.000716689	0.00203414	0.000608239	0.00335179	0.000842811	0.00160152	0.00757905	0.00167848	0.00157722	0.00212946	0.00335867	0.00209121	0.00485442	0.00150385	0.000315312	0.00244689	0.00441114	0.0164897	0.00141193	0.00182615	0.0277957	0.00605901	0.00148574	0.00160124	0.000804759	0.00107599	0.000657014	0.0042318	0.000888172	0.00171939	0.00886199	0.0014271	0.0140123	0.000736449	0.000737036	0.00754177	0.00194017	0.00549703	0.000742808	0.0019887	0.00312706	0.00276281	0.00414817	0.0388693	0.00900114	0.0347706	0.025886	0.00566354	0.0150005
704	0.00107312	0.00149987	0.000725803	0.00295596	0.00246191	0.00233041	0.0133822	0.00107837	0.00510047	0.00410682	0.00549188	0.00284833	0.00850372	0.00195446	0.000977152	0.00337515	0.00381306	0.0205325	0.00109285	0.00293335	0.0249659	0.00610303	0.0066757	0.00456178	0.00157539	0.00394202	0.0013101	0.00496383	0.001126	0.00412948	0.00905341	0.00489471	0.0131499	0.00121722	0.00169114	0.0152285	0.00439822	0.00557797	0.000902221	0.00418851	0.00637263	0.00585903	0.00440379	0.0765343	0.00866296	0.033038	0.0376732	0.00846369	0.0164808
707	0.0117824	0.0224406	0.0118106	0.00251265	0.00828319	0.0842204	0.0351471	0.0368781	0.0906163	0.0187382	0.0660934	0.0416537	0.0575461	0.086857	0.0830245	0.024312	0.0595152	0.0698281	0.0564035	0.0952787	0.0328462	0.0631297	0.101201	0.164037	0.0495594	0.0850105	0.0518112	0.0533274	0.10046	0.102138	0.0589827	0.0418536	0.0425165	0.0810529	0.0368286	0.0512709	0.0407324	0.17299	0.13429	0.13842	0.0539538	0.0934968	0.034408	0.156372	0.122904	0.0838102	0.0540137	0.127697	0.102213
708	0.00571642	0.00894971	0.00337263	0.00072999	0.00492324	0.0605965	0.00733129	0.0174912	0.0892106	0.0103214	0.059851	0.036368	0.042944	0.0606134	0.0794837	0.0130821	0.0522681	0.0450953	0.023937	0.0787821	0.00934568	0.0353779	0.0697888	0.0566689	0.0402857	0.0286688	0.0286645	0.0488289	0.0645512	0.0556917	0.0246628	0.0280254	0.0417395	0.0654141	0.0178286	0.0142974	0.0249695	0.0892053	0.0764655	0.11191	0.0261515	0.0788002	0.0215365	0.082706	0.102333	0.0676827	0.0304307	0.0701481	0.0592311
709	0.00743038	0.00607613	0.00391942	0.000782115	0.00327889	0.0515077	0.00766163	0.0118738	0.0917872	0.0110397	0.0559284	0.0337761	0.0543221	0.054746	0.0633808	0.00543153	0.0333238	0.0394805	0.0201518	0.0681014	0.00707274	0.0231253	0.0508771	0.0423953	0.0376418	0.019991	0.0264302	0.0460243	0.060832	0.0484557	0.0186041	0.0184508	0.047509	0.0671392	0.0157529	0.00674044	0.021055	0.056794	0.0464268	0.103873	0.0193743	0.0598093	0.0126843	0.0505165	0.086644	0.0501707	0.0272721	0.0600366	0.0430032
710	0.0104465	0.00855283	0.00644502	0.0137529	0.0135797	0.0923696	0.0318364	0.0203501	0.13058	0.0274692	0.0846221	0.0514364	0.0713087	0.0905399	0.12566	0.0213346	0.0504893	0.0657432	0.0355514	0.130107	0.0235264	0.0327315	0.0898142	0.0966672	0.0597628	0.0353582	0.0475407	0.0492043	0.11527	0.0686095	0.0350535	0.0348043	0.0672671	0.124655	0.0275068	0.0126317	0.0327136	0.0558854	0.0904285	0.116618	0.0314514	0.0944244	0.0204873	0.122389	0.0736191	0.0623145	0.0461619	0.0917238	0.054312
712	0.00111082	0.00206686	0.00174661	0.00178665	0.000920405	0.00459037	0.0266831	0.00232451	0.00491142	0.00388592	0.116995	0.00229206	0.00241137	0.00149133	0.00683231	0.00151219	0.00155577	0.0114614	0.00224244	0.00562367	0.014246	0.00639864	0.00471779	0.0477198	0.00308685	0.0121902	0.00852453	0.00533848	0.00317653	0.00317192	0.013955	0.00834764	0.00436134	0.00230486	0.0023814	0.036986	0.00666189	0.00258176	0.00179173	0.00527415	0.00479248	0.00513728	0.00196125	0.0142589	0.00539409	0.00370419	0.0215803	0.0313703	0.00421514
713	0.00171602	0.00544881	0.00302758	0.0021443	0.00302525	0.00308596	0.0143182	0.00362671	0.00379712	0.0103787	0.196364	0.0115597	0.00706685	0.00311164	0.00849287	0.00738483	0.00240558	0.00670211	0.00259039	0.0032156	0.00957176	0.00953719	0.00577544	0.0400014	0.00470049	0.00902693	0.00889318	0.00509377	0.00231839	0.00780804	0.00185333	0.0050797	0.00838068	0.00184086	0.00530868	0.0616294	0.0149546	0.00248984	0.00210974	0.00552417	0.00374322	0.00384587	0.00188626	0.0120541	0.00656926	0.0138905	0.0243938	0.0533005	0.00794879
714	0.00144737	0.00411069	0.00268777	0.0045105	0.00309512	0.00213147	0.0167345	0.0028193	0.00542039	0.0081164	0.309115	0.0118328	0.00513024	0.00320718	0.00805618	0.00644919	0.00262764	0.00839698	0.00303311	0.00291778	0.0105454	0.00974435	0.00773979	0.0391144	0.00861517	0.00540906	0.00967705	0.00551704	0.00227515	0.00925386	0.0164693	0.0114375	0.00740239	0.00168192	0.00135018	0.0430475	0.0126179	0.00297428	0.00202349	0.00628413	0.00467231	0.00578973	0.00719308	0.00947258	0.00715105	0.017873	0.0221683	0.0443391	0.00458999
715	0.0010145	0.00283929	0.00163178	0.00206908	0.000721751	0.00512044	0.00442812	0.00582521	0.00256891	0.00517691	0.106232	0.00333102	0.00309748	0.00419327	0.0072184	0.00250487	0.0015553	0.00848826	0.00477016	0.00354169	0.0140058	0.00639261	0.00571065	0.0414949	0.00429441	0.0592027	0.00399732	0.00436148	0.00241422	0.00307704	0.0158599	0.00675656	0.00552223	0.00281	0.00336296	0.0242621	0.0229754	0.0014286	0.00224756	0.00701916	0.00472713	0.00371256	0.00236437	0.00871075	0.00296213	0.0130456	0.00752248	0.0268879	0.00679645
716	0.119929	0.0825412	0.0522989	0.146608	0.0809309	0.0799012	0.0904202	0.158928	0.0276792	0.0513163	0.108757	0.0502942	0.137394	0.089411	0.0697047	0.0884652	0.0411767	0.052854	0.160731	0.043357	0.142194	0.202682	0.10259	0.173938	0.0939003	0.188509	0.0805023	0.0375203	0.0982966	0.0574037	0.1325	0.0905772	0.123754	0.0415259	0.120346	0.167332	0.0947198	0.0264678	0.067309	0.101991	0.065399	0.0908234	0.122702	0.0682968	0.126091	0.12859	0.12921	0.10171	0.218701
717	0.124402	0.0871245	0.0586892	0.127212	0.0829185	0.0717955	0.103823	0.141094	0.0269097	0.0566356	0.0894624	0.0643775	0.139588	0.0946729	0.0658023	0.0846715	0.0512819	0.0612456	0.173849	0.0454257	0.117444	0.204154	0.0768516	0.131744	0.110209	0.168619	0.0686999	0.0273516	0.0909106	0.0439185	0.141804	0.0969324	0.114533	0.048335	0.0990669	0.137424	0.0958644	0.0470885	0.0647124	0.102041	0.058791	0.0787583	0.102425	0.0696529	0.114336	0.137238	0.115232	0.0899642	0.220468
718	0.199439	0.131891	0.108036	0.189524	0.135641	0.118584	0.171887	0.23041	0.048037	0.0911669	0.137514	0.0990837	0.179618	0.161263	0.111175	0.146577	0.0864045	0.113482	0.263397	0.0802145	0.171508	0.31642	0.113588	0.174722	0.179937	0.193996	0.112668	0.0461474	0.14559	0.0787356	0.202371	0.160958	0.184515	0.0858863	0.125465	0.195717	0.143708	0.120481	0.0981994	0.162953	0.0975445	0.0993586	0.148194	0.116076	0.200011	0.190366	0.174256	0.123601	0.337502
719	0.218255	0.177244	0.186553	0.211033	0.193114	0.170489	0.272604	0.283623	0.0761236	0.139975	0.181996	0.142819	0.220789	0.235423	0.169729	0.20018	0.119396	0.15878	0.34483	0.115968	0.23041	0.432368	0.157519	0.24135	0.278645	0.257226	0.181557	0.0779379	0.219969	0.118443	0.344999	0.219031	0.243027	0.131635	0.163925	0.219919	0.23903	0.176432	0.1608	0.198963	0.157329	0.135268	0.202349	0.196476	0.258505	0.238879	0.206013	0.175482	0.431655
720	0.274225	0.223044	0.187381	0.247721	0.231612	0.214629	0.354677	0.404736	0.113747	0.201097	0.18562	0.184476	0.281412	0.280649	0.226624	0.258422	0.16306	0.233369	0.374921	0.151076	0.258303	0.554052	0.207766	0.284629	0.35045	0.270253	0.230623	0.100315	0.270944	0.175098	0.561342	0.29422	0.300993	0.174651	0.205509	0.223018	0.330121	0.236483	0.217533	0.244368	0.217703	0.162328	0.286242	0.29425	0.320875	0.294297	0.326265	0.218072	0.500649
721	0.349288	0.277789	0.248124	0.279352	0.246209	0.264592	0.416763	0.47704	0.145479	0.231181	0.191644	0.219245	0.328094	0.339056	0.270243	0.287504	0.18864	0.289898	0.424051	0.200353	0.378608	0.68551	0.246446	0.34459	0.429406	0.304806	0.38461	0.118667	0.33157	0.197509	0.68816	0.320801	0.330129	0.22171	0.239083	0.354486	0.403417	0.281655	0.263014	0.26942	0.260027	0.213876	0.34381	0.354485	0.373934	0.310413	0.361551	0.290232	0.556217
722	0.425778	0.320683	0.293849	0.333169	0.282234	0.330321	0.549994	0.548181	0.179561	0.246875	0.202079	0.292764	0.406897	0.385083	0.290497	0.247697	0.216972	0.348592	0.512429	0.257024	0.459556	0.867677	0.321322	0.434957	0.50127	0.351885	0.383591	0.167383	0.377511	0.245786	0.910273	0.333083	0.399482	0.258185	0.282869	0.456888	0.479293	0.375532	0.352984	0.335845	0.32349	0.317534	0.383117	0.384424	0.398121	0.3919	0.490571	0.360783	0.636264
723	0.00186993	0.00289583	0.0227453	0.00171518	0.00337886	0.00143567	0.00563322	0.000813789	0.0078958	0.00223617	0.00126885	0.146404	0.000827348	0.112487	0.00237637	0.00340871	0.0018473	0.000800077	0.000742039	0.00117964	0.00327066	0.00290191	0.00813058	0.00281607	0.00147721	0.00151544	0.00119044	0.00145114	0.000645944	0.0093009	0.000828473	0.00145021	0.00131377	0.000491884	0.00120674	0.00286546	0.00186741	0.00556314	0.00201591	0.00185158	0.00724688	0.00142046	0.000736921	0.00278584	0.00137553	0.00175159	0.00241688	0.00312862	0.00126518
724	0.547072	0.387806	0.340036	0.388527	0.391378	0.385449	0.621289	0.61666	0.211203	0.282686	0.237653	0.347732	0.492688	0.416131	0.352587	0.287482	0.279092	0.419869	0.598692	0.312431	0.422984	0.950991	0.409425	0.488824	0.524103	0.408539	0.401729	0.223648	0.379786	0.261077	1.14069	0.437624	0.461948	0.287461	0.345392	0.42544	0.584425	0.466245	0.411726	0.421324	0.414599	0.424988	0.427922	0.541927	0.460001	0.467622	0.637777	0.405481	0.76458
725	0.722038	0.482804	0.426781	0.337433	0.501618	0.482484	0.911775	0.628004	0.273918	0.346306	0.301916	0.393313	0.538896	0.508156	0.447477	0.363903	0.309596	0.501947	0.699297	0.430055	0.627001	0.889191	0.523535	0.424391	0.598378	0.469027	0.378938	0.29724	0.528252	0.316866	1.31677	0.575932	0.54215	0.430425	0.405935	0.346046	0.78002	0.634082	0.420371	0.412505	0.556447	0.499757	0.489959	0.713474	0.517077	0.498027	0.775349	0.460561	0.885671
726	0.904961	0.681486	0.603521	0.353776	0.447594	0.56858	1.28328	0.737113	0.370828	0.511425	0.414048	0.668463	0.672051	0.601461	0.656289	0.444819	0.425519	0.71662	0.918571	0.556791	0.817956	0.660098	0.587982	0.449518	0.698264	0.554737	0.541613	0.447618	0.573291	0.471324	1.25564	0.698251	0.65051	0.552887	0.475592	0.514266	1.10446	0.857819	0.452018	0.684396	0.768187	0.605694	0.612011	0.816229	0.713149	0.646398	0.936916	0.590077	1.05656
727	0.958052	0.633266	0.537124	0.401115	0.539272	0.578777	1.09091	0.715136	0.330892	0.418908	0.377477	0.586395	0.632527	0.579933	0.489005	0.536631	0.381604	0.632732	0.847673	0.54005	0.854007	0.802775	0.595374	0.497197	0.789884	0.533738	0.528262	0.396616	0.642812	0.401269	1.37298	0.670872	0.642627	0.486481	0.486236	0.501113	0.952967	0.756298	0.481011	0.566383	0.799832	0.533883	0.695162	0.853791	0.680808	0.614354	0.937783	0.558865	1.06389
728	0.780923	0.641914	0.6168	0.263099	0.322825	0.536452	1.15977	0.720584	0.428906	0.565607	0.366342	0.64241	0.627928	0.561475	0.678744	0.400941	0.428254	0.653441	0.920611	0.469784	0.752937	0.639663	0.611556	0.499169	0.643645	0.48521	0.565179	0.449202	0.577639	0.515664	1.12578	0.630711	0.554513	0.582797	0.42157	0.532294	1.00305	0.768572	0.396425	0.616973	0.738964	0.559648	0.593889	0.670863	0.617303	0.710317	0.809703	0.615286	0.947476
729	0.676552	0.620165	0.646994	0.241838	0.218669	0.442312	0.900744	0.671156	0.495165	0.563166	0.348157	0.613448	0.511134	0.463751	0.549115	0.321013	0.423076	0.699592	0.841817	0.458543	0.684473	0.504506	0.598675	0.282741	0.405773	0.365662	0.569481	0.41671	0.532338	0.517789	0.980027	0.55493	0.65899	0.57169	0.332205	0.465548	1.10687	0.660792	0.357751	0.51978	0.714526	0.476474	0.489138	0.523077	0.531891	0.777586	0.752588	0.463909	0.762862
730	0.005636	0.00475921	0.0186247	0.00320973	0.0228453	0.0037649	0.010028	0.00827748	0.0131382	0.00925854	0.00132526	0.0834464	0.00274817	0.0560607	0.00219278	0.00744511	0.00594479	0.00319724	0.00518571	0.00534915	0.00535317	0.00744578	0.0199671	0.00850349	0.00482385	0.0061343	0.00169003	0.00148449	0.00227018	0.0182805	0.00191599	0.00457314	0.00186464	0.00466755	0.00689157	0.0224067	0.00206624	0.0138507	0.00557462	0.00419142	0.00622862	0.00687442	0.00127678	0.00279897	0.00177264	0.009318	0.00438651	0.00261783	0.0234214
731	0.743447	0.737751	0.783077	0.271678	0.366838	0.513295	1.07476	0.679508	0.761816	0.849799	0.409279	0.731397	0.520487	0.509282	0.693712	0.488357	0.567173	0.938945	0.758515	0.615147	0.827479	0.499794	0.910279	0.426411	0.461935	0.343781	0.789301	0.527252	0.549256	0.769897	1.11032	0.575932	0.866947	0.641296	0.336399	0.536364	1.43227	0.855339	0.475454	0.71573	1.0398	0.588422	0.52489	0.81283	0.729817	0.916167	0.851514	0.478763	0.872217
732	0.238838	0.230907	0.251602	0.0822351	0.179148	0.198411	0.31351	0.207853	0.3179	0.395562	0.128221	0.23582	0.14158	0.169667	0.208872	0.213857	0.252016	0.35236	0.333957	0.284394	0.295215	0.175074	0.498606	0.133195	0.212339	0.110735	0.363255	0.219351	0.148086	0.293361	0.337323	0.196987	0.367594	0.227034	0.135069	0.213188	0.540644	0.263823	0.280619	0.307369	0.513377	0.275378	0.210195	0.241138	0.299626	0.351544	0.323041	0.224351	0.317567
733	0.0635623	0.0176984	0.0266815	0.0180373	0.187517	0.0034482	0.055348	0.107453	0.0725039	0.0574738	0.0148498	0.14234	0.287304	0.0898669	0.0636209	0.0299112	0.0382234	0.0443495	0.0938581	0.0615614	0.10192	0.0420412	0.083646	0.199047	0.109895	0.0340347	0.0616985	0.0801417	0.0204212	0.0483422	0.0361456	0.0502533	0.0247125	0.0241024	0.0344915	0.205026	0.0861796	0.119594	0.0805131	0.0331864	0.0388381	0.0427105	0.0170645	0.062086	0.013516	0.0863	0.0734329	0.0298323	0.0498276
735	0.0111526	0.0120222	0.023473	0.0203525	0.0213886	0.0119225	0.0244417	0.00731477	0.0166213	0.0103219	0.0141011	0.0208691	0.0200255	0.0123478	0.0185248	0.0130845	0.00737848	0.0215632	0.0113956	0.0196244	0.0101531	0.0194776	0.0260582	0.0580471	0.0113303	0.0136992	0.0165038	0.0207402	0.0106655	0.0132305	0.037491	0.0132365	0.0332071	0.0185546	0.0386224	0.0675964	0.0119176	0.0262359	0.0574882	0.020942	0.0195388	0.0160509	0.0115441	0.0242726	0.0135617	0.00965344	0.0397955	0.0742094	0.010703
736	0.00950326	0.00931649	0.0290274	0.0168325	0.0149982	0.00131787	0.0173459	0.0115869	0.00430509	0.0143125	0.00605802	0.0197775	0.022394	0.0118124	0.0309325	0.00854586	0.0221543	0.0147884	0.0249644	0.012879	0.0179544	0.0192839	0.0312284	0.0431238	0.0111778	0.00690011	0.0145006	0.0225536	0.0093417	0.00991884	0.0509064	0.0121144	0.0265786	0.0147481	0.0188556	0.0194903	0.0202511	0.0168807	0.0289429	0.0168737	0.00405365	0.0114859	0.0100925	0.0192648	0.0107661	0.015218	0.0273728	0.0471351	0.0074534
738	0.103512	0.163891	0.183318	0.124401	0.129461	0.0874934	0.160692	0.0782729	0.11549	0.116919	0.124518	0.147998	0.149805	0.137714	0.181817	0.13302	0.106783	0.1466	0.167736	0.0989942	0.136312	0.140202	0.168331	0.261441	0.100951	0.191675	0.238084	0.19497	0.2057	0.0890591	0.0957553	0.107961	0.178419	0.118187	0.398548	0.343132	0.166542	0.146708	0.250653	0.19829	0.100277	0.204867	0.0794608	0.118676	0.195538	0.17923	0.13593	0.21031	0.148724
739	0.407303	0.424323	0.532093	0.0268684	0.318006	0.143505	0.301486	0.179091	0.186662	0.197579	0.382307	0.259219	0.593877	0.333982	0.415497	0.129469	0.120114	0.128212	0.477773	0.100945	0.0563886	0.0996031	0.383547	0.423308	0.375776	0.184107	0.263627	0.293783	0.363323	0.132203	0.134973	0.0685494	0.395313	0.134345	0.0850694	0.214866	0.361199	0.240415	0.266413	0.327583	0.061743	0.155138	0.0567568	0.0932399	0.212848	0.0254236	0.101401	0.174261	0.314034
740	0.235743	0.249489	0.347128	0.00446096	0.122728	0.0553392	0.0798688	0.093495	0.0900227	0.129744	0.173766	0.14622	0.22331	0.200064	0.167736	0.0646611	0.098448	0.0424678	0.181236	0.0478391	0.0121603	0.0682885	0.161323	0.191167	0.180278	0.0938805	0.0711866	0.119992	0.150018	0.048505	0.0526462	0.0365605	0.211171	0.0546733	0.0517786	0.146348	0.12778	0.171435	0.134649	0.149901	0.0452343	0.0722526	0.0419009	0.0403347	0.0875069	0.0171752	0.0454357	0.0511017	0.137712
741	0.00119478	0.00148848	0.00115481	0.000916938	0.00118685	0.00418035	0.00347512	0.0124805	0.00529819	0.00375927	0.00202927	0.00452488	0.00169087	0.000380654	0.00182547	0.0018886	0.00171607	0.00796469	0.00278926	0.00344964	0.00313834	0.00257758	0.00305839	0.0069865	0.0039999	0.00676276	0.00170053	0.00403334	0.00196069	0.0069948	0.00423656	0.00700275	0.00178924	0.00248549	0.00158019	0.00302677	0.00779871	0.00122669	0.00212596	0.00951689	0.0104041	0.00319283	0.000693615	0.00935532	0.00160166	0.00290663	0.00972226	0.00256075	0.00153541
742	0.00245995	0.0177039	0.0562199	0.00305581	0.00302283	0.0132915	0.0175332	0.00999541	0.00605661	0.00727868	0.00773352	0.0121396	0.0201639	0.00753026	0.0123383	0.00338038	0.0136125	0.00728315	0.0253287	0.00900571	0.0140234	0.00300369	0.00554127	0.00806618	0.00285497	0.00807499	0.00540935	0.00638691	0.013624	0.00974725	0.0121154	0.00603559	0.0079937	0.00555925	0.00713629	0.0100625	0.0121017	0.00465466	0.00503837	0.00678533	0.0143212	0.0092373	0.00606975	0.00586343	0.00525926	0.00570682	0.00555184	0.0086587	0.00730037
743	0.0238571	0.0530768	0.0740979	0.0119242	0.0184823	0.0327345	0.10923	0.0365026	0.0628068	0.0413777	0.0347595	0.0946152	0.0777384	0.0473734	0.0765199	0.029014	0.0470159	0.0314477	0.0977182	0.0336113	0.0750915	0.0305997	0.0450584	0.050819	0.0643383	0.0482846	0.0525616	0.0419859	0.0430543	0.0744428	0.0418231	0.0534567	0.0484424	0.0362116	0.0390237	0.045869	0.055411	0.0656732	0.0425823	0.0492693	0.0664673	0.0557429	0.0308991	0.0647796	0.0572484	0.0413758	0.0418232	0.0411044	0.0327239
744	0.00428511	0.00359223	0.0124251	0.00230815	0.00386091	0.00817161	0.0152755	0.00469704	0.00953078	0.012873	0.00496423	0.00617119	0.00488835	0.0128769	0.00505077	0.0102999	0.0123684	0.00404813	0.0179926	0.00607825	0.0161415	0.00525416	0.00811921	0.004232	0.00762714	0.00840135	0.0622936	0.00817581	0.0083489	0.0101875	0.00683346	0.00574373	0.00570756	0.00441447	0.0111734	0.00882232	0.0115852	0.0146356	0.00784167	0.00856786	0.00842882	0.00886922	0.00908617	0.0252571	0.0234451	0.00937346	0.0156096	0.00601401	0.00735395
745	0.239921	0.449251	0.320421	0.0578696	0.199777	0.19125	0.169467	0.134115	0.166872	0.230247	0.178643	0.399441	0.56276	0.189764	0.329371	0.138432	0.533027	0.204159	0.303	0.179603	0.136142	0.155391	0.168274	0.236971	0.264929	0.214326	0.0934268	0.234932	0.249704	0.153107	0.24838	0.175611	0.161936	0.113021	0.165621	0.284771	0.216638	0.136817	0.133002	0.230589	0.213144	0.264515	0.0964087	0.107979	0.199862	0.130243	0.232967	0.245516	0.157419
746	0.0109553	0.0232584	0.112396	0.00342545	0.0332012	0.00482496	0.00674559	0.00326947	0.00994059	0.00952084	0.00584416	0.014993	0.0223902	0.018444	0.0281857	0.00519326	0.0151985	0.011113	0.00735028	0.00833683	0.00792088	0.00511363	0.00538221	0.0109275	0.00789492	0.00765079	0.00514592	0.00882798	0.00600443	0.00931157	0.00935032	0.00466007	0.0242869	0.00611215	0.00960351	0.0137828	0.00947814	0.00604001	0.00709035	0.0152981	0.00999373	0.00918605	0.0038571	0.00732841	0.0137906	0.00427576	0.0128034	0.0113001	0.00525942
747	0.00916642	0.0234909	0.132892	0.00269637	0.0221773	0.00290484	0.0121966	0.00402072	0.0101991	0.00777359	0.00490426	0.0100385	0.0166825	0.0168138	0.0182109	0.00398176	0.0106271	0.00502936	0.00717653	0.00315469	0.00689663	0.00358273	0.00500908	0.00674806	0.00514589	0.00509835	0.00260707	0.00502682	0.00531716	0.00841945	0.00668886	0.00482277	0.0137173	0.00461584	0.00578631	0.00898095	0.00482862	0.00376783	0.0059064	0.0114619	0.0079262	0.0064413	0.00248702	0.00788158	0.00759725	0.00347347	0.00919813	0.00524014	0.00327671
749	0.00183488	0.000667492	0.000875088	0.00526166	0.00156387	0.00162462	0.00333458	0.000784412	0.00459977	0.00924933	0.0125387	0.00105173	0.0013379	0.000642986	0.00160937	0.00495258	0.00226613	0.0031518	0.00138784	0.00144897	0.00461864	0.0033408	0.0069114	0.0116161	0.00193403	0.00381327	0.00244334	0.00337274	0.00304567	0.00648302	0.00260261	0.0033921	0.00133451	0.00103841	0.00927085	0.00541032	0.000589242	0.000972272	0.00185906	0.00175576	0.00272883	0.00338106	0.00231437	0.00723495	0.00196237	0.0022802	0.00395208	0.00465334	0.000932753
750	0.00241916	0.00185906	0.00119795	0.00594546	0.000786088	0.00323898	0.00156768	0.000632444	0.00275655	0.0130991	0.0113014	0.00114603	0.00116979	0.000522047	0.00118172	0.00339877	0.00265242	0.00364861	0.000960882	0.00143617	0.00266927	0.0025843	0.00499603	0.00404643	0.000597477	0.00582465	0.00413678	0.00225078	0.00327382	0.00358962	0.00112464	0.00480517	0.00172758	0.00249496	0.00538928	0.00399527	0.00225978	0.00065436	0.00391418	0.00315016	0.00753046	0.00437574	0.00213156	0.011958	0.00291714	0.00236739	0.00236997	0.00297344	0.0007433
751	0.00191515	0.00187083	0.00092649	0.00455257	0.00155696	0.00302778	0.00456685	0.0009822	0.00239199	0.00967317	0.0117299	0.00123949	0.00163562	0.000808659	0.0021384	0.00355529	0.00277925	0.00217353	0.0028242	0.00251107	0.00266112	0.00245787	0.0155791	0.00168566	0.000648798	0.00289849	0.0015852	0.00241538	0.00545608	0.00255695	0.000843768	0.00962766	0.00170235	0.00168148	0.00597624	0.00258108	0.00393254	0.00178343	0.00347574	0.0046706	0.0046363	0.00692154	0.00309315	0.00870082	0.00349466	0.00399491	0.00654923	0.00457513	0.00126316
752	0.000311214	0.000265897	0.000286114	0.000198044	0.000102152	0.000792347	0.000531374	0.000186795	0.000689541	0.00110898	0.00110559	0.000752507	0.000394503	0.000106744	0.000599016	0.000803144	0.000758536	0.000539957	0.000198638	0.000351573	0.0012137	0.000637026	0.00133925	0.0014203	0.00107454	0.000247965	0.000227095	0.00049048	0.000513326	0.00172038	0.000440026	0.00216788	0.00427123	0.000167546	0.00848587	0.000901417	0.000256024	0.000526763	0.000327932	0.00804596	0.00473711	0.00135865	0.00155944	0.00339639	0.000548224	0.00056712	0.000690467	0.000844169	0.000180523
754	0.0174181	0.0188102	0.0130342	0.00151693	0.00653577	0.00494804	0.0093119	0.0268887	0.0462481	0.0208326	0.0366994	0.0197049	0.0207159	0.0263434	0.0185117	0.0333407	0.009475	0.0338891	0.00748442	0.0118484	0.0228836	0.0155787	0.0425325	0.0262598	0.011463	0.0686348	0.103581	0.0181551	0.0426827	0.0839208	0.0470133	0.0246305	0.0531417	0.0276679	0.0095343	0.098434	0.0175759	0.244569	0.126623	0.0451999	0.0504449	0.0216469	0.0181435	0.021959	0.152667	0.0222394	0.0289677	0.0345099	0.0218807
755	0.00974909	0.0058067	0.00667654	0.00467097	0.00336399	0.0079172	0.00932547	0.0032789	0.0108307	0.0106779	0.00382509	0.00567592	0.00722191	0.00319709	0.0081356	0.0146579	0.0087294	0.00471693	0.00598722	0.0103554	0.0323792	0.0252998	0.00973742	0.00521985	0.00688689	0.00708991	0.017406	0.0167226	0.00647828	0.0103278	0.00407403	0.0208692	0.339122	0.00166696	0.0140791	0.0173803	0.00802669	0.00387859	0.00882845	0.0125995	0.0257041	0.012621	0.0100329	0.0143365	0.0135385	0.00368886	0.0197775	0.00820727	0.00303833
756	0.00312201	0.0021934	0.0072351	0.0047857	0.00305545	0.00938366	0.0120318	0.0301865	0.0218216	0.0531241	0.0155429	0.0257108	0.0262762	0.0244921	0.0197425	0.047809	0.00995921	0.0144182	0.00870616	0.00373235	0.0100628	0.00737902	0.0268426	0.0109846	0.0143612	0.00954726	0.0333602	0.00737103	0.0172551	0.0115708	0.0038671	0.0161118	0.0318833	0.00552569	0.0125051	0.0176237	0.0110723	0.0150622	0.0249479	0.00222183	0.0478914	0.0136612	0.00905261	0.0118923	0.00954618	0.0151382	0.0063661	0.0187843	0.0316344
757	0.00265879	0.00241245	0.00214119	0.00045518	0.00118905	0.00354303	0.0072382	0.00402839	0.0053297	0.00584334	0.00184034	0.00485623	0.00424838	0.00302768	0.00651501	0.00185947	0.00160789	0.000932829	0.0021502	0.00818353	0.00247326	0.000815558	0.00999005	0.00071015	0.00189531	0.00419102	0.00651662	0.0017628	0.00351664	0.00377127	0.00114747	0.00325841	0.0112101	0.00215298	0.00350368	0.00434022	0.00274517	0.00192416	0.00242227	0.00207456	0.00439621	0.00482369	0.00221236	0.00163686	0.00358827	0.00391402	0.00295744	0.0256977	0.00871148
758	0.0151546	0.0126636	0.00660509	0.00524875	0.00813537	0.00936669	0.0267338	0.0122118	0.031471	0.0174366	0.00620066	0.00888648	0.00963705	0.00489071	0.0108519	0.0203902	0.0145444	0.00773414	0.0155224	0.0241399	0.0336767	0.00692641	0.0192753	0.00485694	0.00917357	0.014878	0.0331662	0.0353715	0.0159699	0.0195566	0.00621835	0.0140311	0.0225147	0.0149307	0.0192849	0.00870512	0.0205513	0.00360594	0.0277571	0.0250086	0.040468	0.0232041	0.0129944	0.00714909	0.0137943	0.105065	0.0113979	0.0248825	0.0120116
759	0.000911251	0.000670764	0.000395407	0.000396217	0.000449076	0.00106745	0.00185818	0.00120881	0.00265031	0.00196441	0.00194408	0.00138351	0.000494398	0.000652605	0.00245879	0.00181047	0.00295486	0.00114379	0.000996386	0.00104365	0.00254492	0.00105617	0.00163976	0.000276272	0.00145897	0.00215929	0.00118795	0.00287568	0.00229172	0.00112083	0.000508688	0.00260786	0.00396757	0.00109546	0.00101306	0.00145693	0.000618346	0.000933807	0.000616771	0.000646523	0.00190331	0.00126762	0.00110022	0.0028235	0.00121414	0.000896651	0.00074757	0.00253074	0.00192771
760	0.0101787	0.0319823	0.0336103	0.0111259	0.0175828	0.0273985	0.0456551	0.0160311	0.0251149	0.0431782	0.043241	0.0507517	0.0138736	0.0377444	0.0298817	0.0355254	0.0219658	0.0243281	0.0362269	0.029209	0.0918827	0.117321	0.0585797	0.0445638	0.0144281	0.151892	0.0388526	0.0347791	0.0229402	0.0278032	0.111979	0.02641	0.22028	0.010944	0.0505729	0.0515227	0.0500151	0.0257162	0.0164458	0.0515646	0.0350462	0.058695	0.0144721	0.051729	0.0625771	0.158163	0.0816991	0.0151885	0.030721
761	0.018342	0.0234977	0.0198722	0.0145297	0.0136091	0.0293481	0.050048	0.0676315	0.0883703	0.0825486	0.0339401	0.246721	0.0523956	0.131177	0.0442598	0.0900118	0.0215773	0.0189172	0.0214363	0.0626526	0.0364033	0.0222885	0.105648	0.0437571	0.0336123	0.0629055	0.067155	0.0338018	0.0482734	0.0999867	0.00700688	0.015979	0.0415037	0.0680971	0.0161667	0.0513136	0.0406658	0.0245735	0.133542	0.0287068	0.120102	0.0386742	0.0226187	0.0363471	0.0218024	0.0295946	0.020439	0.173832	0.0912745
762	0.233084	0.136795	0.229987	0.245044	0.191147	0.259079	0.114531	0.181174	0.198938	0.183731	0.0650359	0.0401597	0.0834364	0.0638829	0.0446502	0.0942091	0.0707298	0.071852	0.0794653	0.0468534	0.0988002	0.0509999	0.0401407	0.0523193	0.054889	0.122498	0.0882955	0.0438482	0.0723106	0.0551069	0.10604	0.053607	0.14509	0.0772243	0.091431	0.114548	0.144267	0.126062	0.0578921	0.12664	0.0896286	0.136183	0.0735236	0.0966923	0.0491102	0.144357	0.0981354	0.14357	0.094262
763	0.00794484	0.0065455	0.00555507	0.00653972	0.0028628	0.00619531	0.0200061	0.0051681	0.00949644	0.0172536	0.00485487	0.0154025	0.00442486	0.014303	0.00741691	0.0124196	0.0076506	0.00856468	0.00684501	0.0128293	0.0291335	0.0155303	0.0332578	0.00628234	0.00821591	0.0218122	0.0218341	0.00943771	0.0063885	0.022635	0.00508179	0.00721717	0.00961303	0.0121214	0.0144523	0.0328163	0.0181708	0.00522902	0.00653717	0.00985683	0.0213365	0.02391	0.0113484	0.0191262	0.00385125	0.0572622	0.0110309	0.0278501	0.0139442
764	0.0498628	0.054885	0.152065	0.0201971	0.10707	0.0760915	0.122371	0.0628307	0.0812469	0.112839	0.086244	0.0511923	0.0854932	0.0581467	0.0745166	0.169228	0.0633977	0.100129	0.0816252	0.0477988	0.060173	0.0194244	0.0317704	0.0501201	0.0647646	0.062387	0.0556997	0.102808	0.0520355	0.0700749	0.0862126	0.0925473	0.139733	0.134248	0.120068	0.0982597	0.099554	0.136309	0.179053	0.169223	0.159031	0.154454	0.117017	0.191687	0.198252	0.140689	0.0937728	0.108426	0.118216
766	0.0736344	0.0728464	0.0948509	0.183428	0.125898	0.145933	0.0720727	0.0967137	0.160644	0.170613	0.113745	0.070669	0.122912	0.0679987	0.112499	0.110968	0.116933	0.107747	0.14497	0.0417493	0.0960039	0.0573746	0.0241957	0.10313	0.042635	0.0674852	0.0953517	0.0892259	0.0564208	0.0934369	0.113346	0.125326	0.148051	0.170673	0.223794	0.0799153	0.139189	0.151172	0.305196	0.209606	0.466136	0.203625	0.143232	0.248086	0.348209	0.225883	0.15461	0.0845869	0.184135
767	0.00413046	0.00404016	0.00347178	0.0121612	0.0024279	0.00681267	0.00415283	0.006496	0.00696591	0.0125668	0.0225577	0.00390916	0.00955755	0.00450211	0.0134478	0.0168064	0.00807827	0.00211156	0.00695461	0.00189605	0.0185106	0.00749824	0.0110948	0.00662837	0.00955741	0.00874192	0.00837365	0.00666708	0.00681845	0.0186196	0.00738676	0.010211	0.0307599	0.00442824	0.00626973	0.00966146	0.0073025	0.0030251	0.0083729	0.00713603	0.0136666	0.016738	0.0107758	0.00612044	0.00546501	0.0203125	0.0079355	0.0137862	0.00382833
768	0.00380304	0.00388313	0.00667962	0.00477693	0.00235653	0.00538855	0.00513118	0.00995568	0.00892142	0.0142126	0.0321479	0.0059425	0.00907367	0.00463229	0.0174567	0.0138097	0.0159898	0.00386367	0.0112537	0.00313613	0.0234147	0.00544123	0.0156852	0.00980808	0.00931905	0.0244586	0.0244411	0.0186037	0.0169737	0.0283164	0.00560009	0.0166513	0.0591811	0.0128942	0.0136528	0.00701947	0.00762322	0.00592956	0.0104846	0.0087469	0.0330255	0.0151458	0.0108966	0.0172923	0.0111233	0.0272527	0.00410734	0.00906332	0.00356845
769	2.35656e-05	7.15778e-05	4.42831e-05	8.12819e-06	6.80244e-05	3.02335e-05	3.4773e-05	3.55669e-05	0.000165619	9.64875e-05	0.000177314	8.20536e-05	0.000231176	5.74344e-05	0.000105866	0.000126587	0.000315544	8.01359e-05	7.02082e-05	1.32647e-05	0.000424966	0.000114532	2.68711e-05	8.38611e-05	1.77737e-05	7.85245e-05	7.77973e-05	6.65482e-05	4.74786e-05	4.68493e-05	0.000266736	8.67865e-05	0.000181418	5.98934e-05	0.000686006	4.86069e-05	7.55297e-05	4.74242e-05	7.10716e-05	0.000136067	0.000117971	8.64753e-05	3.06626e-05	0.000281694	6.73285e-05	0.000192008	0.000690218	0.000178356	6.10876e-05
771	0.00279164	0.00194778	0.00270494	0.00128477	0.00186318	0.00858761	0.00231131	0.00166804	0.0217606	0.00607695	0.0171029	0.00347022	0.00476185	0.00369438	0.0113688	0.00717113	0.0103327	0.00569015	0.0087839	0.00217277	0.00573143	0.00555769	0.00709013	0.00720208	0.00513529	0.00946025	0.00860219	0.00687055	0.00340483	0.0051562	0.00619336	0.00583835	0.0359415	0.00224368	0.0135624	0.00859284	0.00352129	0.00388461	0.00945694	0.026648	0.0196036	0.00705603	0.0101863	0.0222704	0.00665525	0.0107578	0.00307587	0.0479399	0.00284159
772	0.000666171	0.000492146	0.000548147	0.00322509	0.00107456	0.00192254	0.00124966	0.000406017	0.0046638	0.0041153	0.0076457	0.00097198	0.000544769	0.000730865	0.00147169	0.00109028	0.00179993	0.00609212	0.00105221	0.00106868	0.00270931	0.00256361	0.0139327	0.00237661	0.000486834	0.0018435	0.000839635	0.00114951	0.00106123	0.00346785	0.00441713	0.00307082	0.00261464	0.00104512	0.0367197	0.00648705	0.00354684	0.00127891	0.00273258	0.00250294	0.00344719	0.00337238	0.00478351	0.00650933	0.00293693	0.00206738	0.0064752	0.00202796	0.000690229
773	0.00712447	0.00802456	0.0182078	0.00690896	0.00675091	0.0144019	0.0180909	0.0056119	0.0389124	0.0174475	0.0188059	0.00910135	0.0122683	0.0127355	0.0119091	0.00807844	0.0134626	0.0163144	0.0082969	0.0112983	0.0339029	0.00774619	0.0282399	0.0139491	0.025019	0.0159586	0.0115483	0.0112146	0.0176051	0.0263984	0.0113731	0.0210706	0.00931921	0.0331223	0.0117885	0.0164406	0.00761655	0.0101532	0.0131561	0.0222492	0.0442197	0.00752819	0.0126328	0.0382149	0.0491265	0.0366838	0.020642	0.00933244	0.019544
774	0.0232487	0.0157957	0.00842823	0.00349126	0.00715628	0.00934687	0.0186564	0.0213305	0.0309348	0.0613505	0.0276032	0.0136762	0.0178731	0.00653333	0.00492273	0.0247494	0.011761	0.0196568	0.0194922	0.0241789	0.0175064	0.0325199	0.0571069	0.0296522	0.0189683	0.0651619	0.0151208	0.0166299	0.0329997	0.0406513	0.0189269	0.00709959	0.0130801	0.015785	0.0199794	0.0301353	0.0155899	0.0112288	0.0177744	0.0583692	0.0239029	0.033278	0.0179179	0.0326584	0.0169618	0.0321497	0.0359111	0.0241813	0.0185262
775	0.113205	0.160375	0.0733279	0.322398	0.083759	0.271944	0.0716576	0.137959	0.19273	0.184439	0.152098	0.162019	0.187289	0.133526	0.177833	0.18243	0.205397	0.181407	0.109634	0.180815	0.115521	0.109948	0.586649	0.143025	0.054191	0.0947568	0.0798036	0.033033	0.0627755	0.127608	0.126486	0.155362	0.179675	0.106897	0.152681	0.0853737	0.108024	0.141724	0.14602	0.671955	0.330136	0.202475	0.187963	0.199596	0.244546	0.212347	0.219137	0.186439	0.100227
776	0.00283464	0.00487278	0.0031619	0.00335824	0.00492889	0.00353475	0.00525687	0.00155487	0.0103792	0.00710665	0.0334619	0.0115117	0.013868	0.0109055	0.0160352	0.0222738	0.0115085	0.0175436	0.00424331	0.0216655	0.0074383	0.0277901	0.00722985	0.00308422	0.00109455	0.00189607	0.00333453	0.00281597	0.00268357	0.00313772	0.0129507	0.00896115	0.00866631	0.00516994	0.00869424	0.00485653	0.00647528	0.00523767	0.00409355	0.00518722	0.0106426	0.00533754	0.00461306	0.0235759	0.00563383	0.00562263	0.0181729	0.00409663	0.00407288
777	0.00873827	0.00747864	0.00756624	0.00692187	0.00938208	0.0109543	0.0176661	0.0161144	0.0702555	0.0158371	0.00639512	0.00587363	0.0116551	0.00554761	0.00633508	0.0115623	0.00349404	0.0139322	0.00815763	0.0313123	0.00532013	0.02156	0.150684	0.0745763	0.00323786	0.0107633	0.00645339	0.0155675	0.01273	0.0356864	0.022362	0.0604851	0.0705748	0.0176071	0.0627419	0.0141512	0.0152603	0.026086	0.0181331	0.0554679	0.0688098	0.0229563	0.0566228	0.0122159	0.0624365	0.019111	0.0228378	0.019451	0.0100645
778	0.0101148	0.0266735	0.0180355	0.010157	0.0194573	0.178914	0.0130699	0.256387	0.211545	0.0920432	0.0856922	0.0468501	0.0475371	0.100752	0.0855831	0.125488	0.290945	0.0758636	0.0516439	0.120053	0.214477	0.0414712	0.0931613	0.0820444	0.148748	0.184707	0.380907	0.042949	0.245261	0.435343	0.0366141	0.19786	0.0790108	0.591625	0.126223	0.0985182	0.0310196	0.0556982	0.472527	0.0975338	0.121098	0.186653	0.111556	0.067426	0.206962	0.0869975	0.0434387	0.0743428	0.0552206
779	0.0388709	0.0445886	0.0151006	0.0500203	0.0413614	0.0856111	0.0409194	0.0872864	0.0950554	0.0593654	0.0673535	0.0667472	0.0603504	0.062818	0.0747945	0.0614788	0.122662	0.130876	0.0393554	0.139086	0.0823811	0.0654339	0.149574	0.0954223	0.0678435	0.10891	0.122835	0.0211907	0.0836729	0.165698	0.100763	0.118327	0.0514503	0.156825	0.0963896	0.0945223	0.0348114	0.044052	0.0784721	0.0427156	0.0900624	0.123659	0.0447932	0.120982	0.0788495	0.0754627	0.0990875	0.0740087	0.0365378
780	0.13328	0.100638	0.3549	0.184364	0.40047	0.2381	0.42631	0.116128	0.167214	0.333155	1.38157	0.424164	0.182869	0.68896	0.393499	0.386195	0.208127	0.192675	0.152453	0.169594	0.283143	0.232644	0.241739	0.433346	0.288501	0.637428	0.423245	0.773544	0.529342	0.481347	0.2276	0.827412	0.782912	0.260138	0.360581	0.811673	0.188579	1.10602	0.427527	0.655508	0.434381	0.541864	0.393722	0.342809	0.447728	0.189795	0.703612	0.610369	0.203435
781	0.0849014	0.106327	0.0773595	0.138348	0.0871893	0.0512301	0.0720861	0.0445539	0.0558016	0.0467807	0.0637998	0.0682562	0.0752261	0.0879724	0.094368	0.0362998	0.0627173	0.121618	0.0575552	0.139304	0.0509995	0.116061	0.0579612	0.0763621	0.0680465	0.0429314	0.0350592	0.06214	0.0288229	0.0392359	0.287873	0.0374193	0.0527576	0.0750614	0.0321549	0.108925	0.0668729	0.0605662	0.02633	0.0532241	0.0481557	0.0768182	0.0865441	0.0658291	0.0405911	0.106006	0.168977	0.146218	0.0443221
782	0.0264406	0.101145	0.0400006	0.0299299	0.0406442	0.00817803	0.047456	0.0275397	0.0162664	0.0187321	0.0955944	0.0862067	0.0894294	0.0825348	0.110947	0.0309079	0.0419019	0.082896	0.0494065	0.0684536	0.0826538	0.229802	0.0167109	0.0328039	0.0401133	0.0317827	0.0550199	0.0389057	0.0205855	0.0179413	0.1948	0.0511689	0.0236279	0.2095	0.0282022	0.0754459	0.0438989	0.0559455	0.0303526	0.0485587	0.0440682	0.0581326	0.0290796	0.0729293	0.0269543	0.0573706	0.12973	0.0867005	0.108998
783	0.00130406	0.00729334	0.000699317	0.000459307	0.00184093	0.00123658	0.00494428	0.000983401	0.00217547	0.00268969	0.00149086	0.00209801	0.00125352	0.00128989	0.00125687	0.00445348	0.0022922	0.00272564	0.000888048	0.00170573	0.0040244	0.00579818	0.00513728	0.00228639	0.00116989	0.00120461	0.00162364	0.00360929	0.00131358	0.00255161	0.00265819	0.00577221	0.00255757	0.000966211	0.0325435	0.00475034	0.00216176	0.00218908	0.00284566	0.00367646	0.00258261	0.00257003	0.000812343	0.00367749	0.00284922	0.00121322	0.00472689	0.00275114	0.000726049
784	0.00319343	0.00166814	0.00309667	0.00625484	0.00450761	0.0022929	0.0139295	0.00244321	0.0131207	0.016009	0.011104	0.00348058	0.00445681	0.00133014	0.00930034	0.0129476	0.00375257	0.00787622	0.00497531	0.024457	0.0127488	0.0073221	0.0133688	0.0107212	0.0107588	0.0125407	0.00653446	0.00537697	0.00901419	0.0076491	0.00812705	0.0196464	0.00831889	0.00314802	0.00917846	0.00469019	0.00541952	0.00999207	0.00464988	0.0088179	0.0137488	0.00698775	0.00611001	0.0245428	0.00485075	0.0141571	0.0189936	0.0055708	0.00220097
785	0.000847476	0.000213818	0.000200583	0.000173015	0.000476863	0.000222758	0.00126921	0.000464125	0.00202803	0.000719292	0.000254163	0.00030812	0.000485095	0.000332373	0.000340463	0.00029586	0.000434465	0.000949342	0.000404354	0.000571538	0.000601886	0.000625715	0.0012548	0.000910525	0.000197982	0.000467105	0.000669348	0.000806749	0.000528272	0.000543412	0.000305761	0.00107019	0.00073929	0.000476651	0.00209319	0.000429662	0.000412914	0.000609408	0.00101823	0.000709313	0.00207862	0.00172613	0.000626187	0.000785208	0.00146376	0.000495795	0.00100945	0.000422598	0.000466985
786	0.0019038	0.00157524	0.0013734	0.000461243	0.00201387	0.000644031	0.00170279	0.00173862	0.00265678	0.00374382	0.000611978	0.000446795	0.00061412	0.00066185	0.000563426	0.000995643	0.00101928	0.00155459	0.00267396	0.00152844	0.00180436	0.00120343	0.00194607	0.00739148	0.000540508	0.00107665	0.00240004	0.000971603	0.00220643	0.00178958	0.000957888	0.00192732	0.00135553	0.000906146	0.00211793	0.00152124	0.00161168	0.000914653	0.00159217	0.00143316	0.00163027	0.00158166	0.000955192	0.00423679	0.00171697	0.00101994	0.00184348	0.000621278	0.000581143
787	0.00175446	0.000484948	0.00122475	0.000865203	0.00164343	0.00147774	0.00669705	0.000591796	0.0068528	0.00584983	0.00232514	0.00153433	0.00221948	0.000804737	0.00228364	0.00193866	0.00321592	0.00423376	0.00236892	0.0038402	0.00236035	0.00763082	0.00454889	0.00606538	0.00144544	0.00256756	0.00319587	0.00355183	0.0013061	0.00260795	0.0033891	0.00629456	0.00219684	0.000804689	0.0212988	0.00556073	0.00267437	0.00178451	0.00821874	0.0012749	0.00617297	0.00270026	0.00398252	0.00932612	0.00134254	0.00258069	0.0139976	0.00213331	0.000605702
788	0.0109003	0.0114484	0.0231873	0.0256388	0.015297	0.01563	0.046603	0.00830399	0.0320459	0.0676925	0.0437471	0.0073033	0.019699	0.0214875	0.0223426	0.0191501	0.0422193	0.0212611	0.0109621	0.0329356	0.018522	0.0260731	0.103956	0.0526238	0.0161872	0.0331103	0.0211753	0.0233572	0.0238538	0.0491838	0.0155796	0.072125	0.0207049	0.0104299	0.0173829	0.0312841	0.0279729	0.0188133	0.0157177	0.0295705	0.0515557	0.0587165	0.0141108	0.0681445	0.0141431	0.0177843	0.0525907	0.0157673	0.0128924
789	0.00361967	0.00855283	0.00683174	0.00719862	0.0134495	0.0124796	0.0198137	0.00428678	0.0238487	0.0264972	0.0115225	0.00515813	0.00711111	0.00602697	0.00670278	0.0127963	0.0140895	0.00839749	0.0081873	0.00841791	0.0300981	0.0117852	0.0636796	0.0236285	0.00915932	0.0153434	0.0139891	0.0124059	0.0134358	0.0386731	0.0113411	0.0190419	0.00995346	0.009387	0.0199423	0.0271703	0.0108399	0.00798842	0.0324907	0.0177148	0.0299418	0.019434	0.0224148	0.0233896	0.00427897	0.00852568	0.0102959	0.00846604	0.00882715
790	0.00794513	0.00415046	0.0041109	0.00638657	0.0126397	0.00555427	0.0157427	0.0028799	0.017943	0.0239762	0.00410652	0.00394684	0.00281406	0.00263862	0.00715328	0.0133366	0.0109922	0.0104593	0.00761775	0.00925451	0.00713898	0.0101536	0.049772	0.0198751	0.00867897	0.00707857	0.00463687	0.00582659	0.0238176	0.0133311	0.00996119	0.0131989	0.00800961	0.00615388	0.00897027	0.0171063	0.0191878	0.00594594	0.00937852	0.0135396	0.0287042	0.0182683	0.00840258	0.0210234	0.00502189	0.00758771	0.0168264	0.00893222	0.00618639
791	0.020912	0.00320687	0.00273508	0.0131688	0.00321987	0.00559263	0.0133836	0.00222187	0.0270024	0.0113105	0.00681818	0.00214124	0.00107102	0.00565117	0.00705974	0.0113976	0.00199971	0.00814098	0.00325618	0.00864733	0.0115983	0.0080834	0.0476513	0.0216651	0.00628235	0.00964718	0.0141951	0.0138404	0.0109574	0.00756648	0.00648983	0.00770983	0.00636675	0.00693137	0.0133946	0.0109501	0.00931902	0.0050645	0.00320487	0.0115226	0.0175153	0.013174	0.0087438	0.0186597	0.00793561	0.00590115	0.0293732	0.00831666	0.00373984
792	0.0100062	0.004168	0.00515025	0.0083585	0.00444995	0.00885629	0.0169218	0.00357969	0.0299486	0.0244343	0.0120988	0.00359832	0.00962652	0.00581209	0.010453	0.00600235	0.0134582	0.0067167	0.00318312	0.00584318	0.018123	0.0108553	0.0399516	0.0190007	0.00801569	0.00536053	0.0139236	0.00619029	0.00561609	0.0221475	0.0059666	0.0154634	0.00967262	0.00625476	0.0146843	0.0122103	0.00406749	0.00354152	0.00348156	0.0096018	0.0247154	0.0150107	0.0142689	0.0207582	0.0112834	0.010295	0.0343804	0.0088031	0.00424203
793	0.0199805	0.00453845	0.00841672	0.0153305	0.00393699	0.0091813	0.0542882	0.00455368	0.0172979	0.0323205	0.00601351	0.0025106	0.00322303	0.00431701	0.00841274	0.0110293	0.0112599	0.033851	0.00769356	0.0135646	0.0101133	0.0158001	0.0569121	0.0270305	0.00383759	0.0185226	0.00551247	0.00620467	0.0141903	0.00975379	0.0143406	0.0317826	0.0061804	0.00924544	0.00949875	0.0112994	0.0687679	0.0151881	0.00565222	0.0191845	0.0326458	0.0185128	0.010988	0.0271619	0.00941598	0.00588615	0.0221099	0.0172535	0.00711782
794	0.0053706	0.0123817	0.00416492	0.0191514	0.00272444	0.0102637	0.0544965	0.00510241	0.0241471	0.0311611	0.00963037	0.00435239	0.00451846	0.00692295	0.00617873	0.0101554	0.0141378	0.0363429	0.0104698	0.0178744	0.00808184	0.0150634	0.0496348	0.0237651	0.00483573	0.0113521	0.0141611	0.00941333	0.0131542	0.0144288	0.0110759	0.0238554	0.0108984	0.00836727	0.0106954	0.00833237	0.00904689	0.012794	0.0102367	0.00719397	0.0187299	0.0261409	0.00474761	0.0303146	0.0122059	0.00846364	0.0363638	0.0163125	0.00808598
795	0.00314983	0.00663344	0.00707316	0.0139031	0.00252762	0.00632052	0.0258062	0.00527111	0.0234622	0.0247838	0.00634958	0.00430331	0.00392699	0.00473185	0.00901554	0.0117336	0.00916625	0.0293965	0.00516105	0.00923307	0.012609	0.0110977	0.0401253	0.0165494	0.00276222	0.00754318	0.00668862	0.00650895	0.0114434	0.0140359	0.00567834	0.00695227	0.00780849	0.00723935	0.0101871	0.00999699	0.0050616	0.0104556	0.0036795	0.00474271	0.0247328	0.0336669	0.00889188	0.0217238	0.00528915	0.00816345	0.0169711	0.0119018	0.00340579
796	0.00919839	0.00446426	0.00986686	0.0156863	0.0039023	0.0156468	0.0294929	0.00712955	0.0240308	0.0242596	0.0109889	0.00785977	0.0086568	0.0111058	0.0290333	0.0158873	0.0158773	0.0779487	0.0128889	0.0163805	0.0179055	0.0536023	0.0701391	0.039493	0.00431559	0.0423198	0.0105222	0.0220015	0.0251727	0.021378	0.0429306	0.0251164	0.0118648	0.0206671	0.0214043	0.0206588	0.0115713	0.0115547	0.011621	0.0161343	0.038454	0.0240885	0.00908064	0.0598822	0.0219	0.0195912	0.0795312	0.0133211	0.00711174
797	0.00239751	0.0022672	0.00172767	0.0017406	0.00432901	0.0123648	0.0118652	0.00170555	0.0071392	0.0135544	0.0100001	0.00815523	0.00936593	0.00284801	0.00316158	0.00758766	0.00813022	0.021513	0.00298402	0.00874666	0.0151384	0.0299005	0.0368034	0.00675467	0.00189507	0.0162884	0.00313119	0.00932348	0.00943579	0.0134392	0.0298723	0.0107705	0.0118549	0.00306368	0.00781205	0.0146114	0.00249137	0.00816791	0.00208173	0.00535209	0.0163813	0.00662541	0.00299622	0.0426483	0.0115738	0.0107953	0.0387266	0.0206885	0.00574903
798	0.046647	0.0494975	0.0430089	0.0792066	0.0550444	0.0861879	0.068515	0.0406794	0.0468202	0.0446996	0.0231824	0.024122	0.0262675	0.0217274	0.0347284	0.0310255	0.040949	0.0581857	0.0299695	0.0138309	0.0554758	0.0221668	0.0213199	0.0234155	0.0366964	0.0757553	0.0963797	0.0696097	0.0563607	0.0256454	0.0518254	0.0265778	0.0552317	0.0127653	0.0178723	0.060669	0.054094	0.0821554	0.026865	0.0563748	0.0395587	0.0845055	0.0215399	0.0614568	0.0445527	0.0681441	0.0360419	0.0776213	0.0647573
799	0.0557556	0.0683835	0.069666	0.091714	0.051939	0.0479103	0.0416435	0.0625667	0.0483499	0.0518861	0.0137731	0.0114057	0.0153749	0.0181607	0.0148916	0.0336337	0.0222806	0.0114113	0.0276434	0.0149943	0.0283752	0.0217114	0.0141055	0.0058843	0.0140205	0.0495859	0.152373	0.0450336	0.0213161	0.0184032	0.0459449	0.0202991	0.078064	0.0182162	0.0407642	0.0533447	0.0258975	0.0911791	0.0170123	0.0442213	0.0317666	0.0407363	0.0146866	0.0196977	0.0539559	0.031998	0.0121774	0.0303443	0.04347
800	0.145516	0.229257	0.198428	0.163341	0.108285	0.142246	0.0851188	0.234558	0.160664	0.173712	0.0389187	0.0305628	0.0456577	0.0328892	0.0382982	0.0393873	0.0576166	0.0120146	0.0437498	0.0370513	0.046692	0.035662	0.0138501	0.0129127	0.0167016	0.0393602	0.0423576	0.0506342	0.0307644	0.0349957	0.0355371	0.0683014	0.073882	0.0892383	0.0850669	0.072446	0.0745975	0.0917963	0.0559426	0.106666	0.088432	0.0782667	0.0629931	0.0721053	0.0656412	0.0920773	0.0442373	0.0313551	0.0652117
801	0.0560639	0.0642549	0.0503356	0.10163	0.063667	0.0584042	0.028767	0.0479467	0.0490265	0.0626864	0.0198168	0.0140906	0.0283879	0.0210924	0.0176348	0.0248994	0.0356781	0.0396416	0.0294933	0.0267364	0.0293539	0.0236348	0.020853	0.0241998	0.0138468	0.0167844	0.0103274	0.0123418	0.0186386	0.0338687	0.0422732	0.0171735	0.0334011	0.0338366	0.0221407	0.044289	0.0483623	0.0654997	0.0145423	0.0262902	0.0218166	0.039193	0.032475	0.024524	0.0163756	0.0362975	0.0246452	0.0450046	0.0259783
802	0.0136991	0.0269564	0.0138949	0.0276779	0.0224161	0.0345338	0.0133535	0.0189503	0.0155365	0.0309445	0.0153478	0.01099	0.0249512	0.0109422	0.0157438	0.0260337	0.0188304	0.0196894	0.0157135	0.0117449	0.0642805	0.01996	0.0223547	0.04705	0.00736795	0.0994628	0.0408421	0.0521045	0.0183237	0.0546715	0.0442958	0.0325288	0.0110398	0.0194971	0.0185238	0.020101	0.0245709	0.0412191	0.358014	0.0238644	0.0185981	0.029761	0.0333638	0.0254913	0.034202	0.0207339	0.0200238	0.0138344	0.0140869
[truncated: 1 more columns]
